# Supplementary material for: Pan-Cancer Analysis of Human Kinome Gene Expression and Promoter DNA Methylation Identifies Dark Kinase Biomarkers in Multiple Cancers
Source: Cancers (Basel). 2021 Mar 10;13(6):1189. doi: 10.3390/cancers13061189 (PMC8001681; doi:10.3390/cancers13061189)
Supplement: Supplementary file 1 [file cancers-13-01189-s001.zip]

Archive with 2 entries (2 files):
- SupplementaryTables.xlsx
- Supplementary_Figures.pdf
