# Supplementary material for: Pan-Cancer Analysis of Human Kinome Gene Expression and Promoter DNA Methylation Identifies Dark Kinase Biomarkers in Multiple Cancers
Source: Cancers (Basel). 2021 Mar 10;13(6):1189. doi: 10.3390/cancers13061189 (PMC8001681; doi:10.3390/cancers13061189)
Supplement: Supplementary file 1 [file cancers-13-01189-s001.zip › SupplementaryTables.xlsx]

## Sheet: Supplementary Table Information
	Pan-cancer analysis of human kinome gene expression and promoter DNA methylation identifies dark kinase biomarkers in multiple cancers
	Siddesh Southekal1, Nitish K Mishra1, * and Chittibabu Guda1, *
	1	Department of Genetics, Cell Biology, and Anatomy, University of Nebraska Medical Center, Omaha, NE, United States; siddesh.southekal@unmc.edu (S.S)
	*	Correspondence: nitish.mishra@unmc.edu (N.M); babu.guda@unmc.edu (C.G); Tel.: +1 402-559-5954 (C.G)
	Supplementary Tables
	S1	List of kinase and dark kinases included in the study; dark kinases from DKK are highlighted.
	S2	Differentially expressed kinase genes for cancers analysed
	S3	Differentially methylated kinase probes in promoter region for cancers analysed
	S4	List of significant association within +/- 1500 from TSS from meQTL analysis
	S5	Significant survival associated kinase genes based on high and low expression groups at pvalue < 0.05
	S6	Significant survival associated kinase CpG probes based on high and low methylation groups at pvalue < 0.05
	ePos = gene start position
	mPos = CpG Probe locus

## Sheet: S1
Table S1: List of kinase and dark kinases included in the study; dark kinases from DKK are highlighted.
Kinase gene list
AKT1
AKT2
AKT3
CDC42BPA
CDC42BPB
CDC42BPG
CIT
DMPK
GRK1
GRK4
GRK5
GRK6
GRK7
LATS1
LATS2
MAST1
MAST2
MAST3
MAST4
MASTL
PDPK1
PDPK2P
PKN1
PKN2
PKN3
PRKACA
PRKACB
PRKACG
PRKCA
PRKCB
PRKCD
PRKCE
PRKCG
PRKCH
PRKCI
PRKCQ
PRKCZ
PRKG1
PRKG2
PRKX
PRKY
ROCK1
ROCK2
RPS6KA1
RPS6KA2
RPS6KA3
RPS6KA4
RPS6KA5
RPS6KA6
RPS6KB1
RPS6KB2
SGK1
SGK2
SGK3
STK38
STK38L
BRSK1
BRSK2
CAMK1
CAMK1D
CAMK1G
CAMK2A
CAMK2B
CAMK2D
CAMK2G
CAMK4
CAMKV
CASK
CHEK1
CHEK2
DAPK1
DAPK2
DAPK3
DCLK1
DCLK2
DCLK3
HUNK
KALRN
MAPKAPK2
MAPKAPK3
MAPKAPK5
MARK1
MARK2
MARK3
MARK4
MELK
MKNK1
MKNK2
MYLK
MYLK2
MYLK3
MYLK4
NIM1K
NUAK1
NUAK2
OBSCN
PASK
PHKG1
PHKG2
PIM1
PIM2
PIM3
PNCK
PRKAA1
PRKAA2
PRKD1
PRKD2
PRKD3
PSKH1
PSKH2
SIK1
SIK2
SIK3
SNRK
SPEG
STK11
STK17A
STK17B
STK33
STK40
TRIB1
TRIB2
TRIB3
TRIO
TSSK1B
TSSK2
TSSK3
TSSK4
TSSK6
TTN
CSNK1A1
CSNK1A1L
CSNK1D
CSNK1E
CSNK1G1
CSNK1G2
CSNK1G3
TTBK1
TTBK2
VRK1
VRK2
VRK3
CDK1
CDK10
CDK11A
CDK11B
CDK12
CDK13
CDK14
CDK15
CDK16
CDK17
CDK18
CDK19
CDK2
CDK20
CDK3
CDK4
CDK5
CDK6
CDK7
CDK8
CDK9
CDKL1
CDKL2
CDKL3
CDKL4
CDKL5
CLK1
CLK2
CLK3
CLK4
DYRK1A
DYRK1B
DYRK2
DYRK3
DYRK4
GSK3A
GSK3B
HIPK1
HIPK2
HIPK3
HIPK4
ICK
MAK
MAPK1
MAPK10
MAPK11
MAPK12
MAPK13
MAPK14
MAPK15
MAPK3
MAPK4
MAPK6
MAPK7
MAPK8
MAPK9
MOK
NLK
PRPF4B
SRPK1
SRPK2
SRPK3
NEK1
NEK10
NEK11
NEK2
NEK3
NEK4
NEK5
NEK6
NEK7
NEK8
NEK9
MAP2K1
MAP2K2
MAP2K3
MAP2K4
MAP2K5
MAP2K6
MAP2K7
MAP3K1
MAP3K10
MAP3K11
MAP3K12
MAP3K13
MAP3K14
MAP3K15
MAP3K19
MAP3K2
MAP3K3
MAP3K4
MAP3K5
MAP3K6
MAP3K7
MAP3K8
MAP3K9
MAP4K1
MAP4K2
MAP4K3
MAP4K4
MAP4K5
MINK1
MYO3A
MYO3B
NRK
OXSR1
PAK1
PAK2
PAK3
PAK4
PAK6
PBK
SLK
STK10
STK24
STK25
STK26
STK3
STK39
STK4
STRADA
STRADB
TAOK1
TAOK2
TAOK3
TNIK
ACVR1
ACVR1B
ACVR1C
ACVR2A
ACVR2B
ACVRL1
AMHR2
ANKK1
ARAF
BMPR1A
BMPR1B
BMPR2
BRAF
ILK
IRAK1
IRAK2
IRAK3
IRAK4
KSR1
KSR2
LIMK1
LIMK2
LRRK1
LRRK2
RAF1
RIPK1
RIPK2
RIPK3
RIPK4
TESK1
TESK2
TGFBR1
TGFBR2
TNNI3K
AATK
ABL1
ABL2
ALK
AXL
BLK
BMX
BTK
CSF1R
CSK
DDR1
DDR2
EGFR
EPHA1
EPHA10
EPHA2
EPHA3
EPHA4
EPHA5
EPHA6
EPHA7
EPHA8
EPHB1
EPHB2
EPHB3
EPHB4
EPHB6
ERBB2
ERBB3
ERBB4
FER
FES
FGFR1
FGFR2
FGFR3
FGFR4
FGR
FLT1
FLT3
FLT4
FRK
FYN
HCK
IGF1R
INSR
INSRR
ITK
JAK1
JAK2
JAK3
KDR
KIT
LCK
LMTK2
LMTK3
LTK
LYN
MATK
MERTK
MET
MST1R
MUSK
NTRK1
NTRK2
NTRK3
PDGFRA
PDGFRB
PTK2
PTK2B
PTK6
PTK7
RET
ROR1
ROR2
ROS1
RYK
SRC
SRMS
STYK1
SYK
TEC
TEK
TIE1
TNK1
TNK2
TXK
TYK2
TYRO3
YES1
ZAP70
AAK1
AURKA
AURKB
AURKC
BMP2K
BUB1
BUB1B
CAMKK1
CAMKK2
CDC7
CHUK
CSNK2A1
CSNK2A2
CSNK2A3
DSTYK
EIF2AK1
EIF2AK2
EIF2AK3
EIF2AK4
ERN1
ERN2
GAK
GSG2
IKBKB
IKBKE
MLKL
MOS
NRBP1
NRBP2
PAN3
PDIK1L
PEAK1
PIK3R4
PINK1
PKDCC
PKMYT1
PLK1
PLK2
PLK3
PLK4
PLK5
POMK
PXK
RNASEL
RPS6KC1
RPS6KL1
SBK1
SBK2
SBK3
SCYL1
SCYL2
SCYL3
SGK494
STK16
STK31
STK32A
STK32B
STK32C
STK35
STK36
STKLD1
TBCK
TBK1
TEX14
TLK1
TLK2
TP53RK
TTK
UHMK1
ULK1
ULK2
ULK3
ULK4
WEE1
WEE2
WNK1
WNK2
WNK3
WNK4
ADCK1
ADCK2
ADCK5
ALPK1
ALPK2
ALPK3
EEF2K
TRPM6
TRPM7
FASTK
BCKDK
PDK1
PDK2
PDK3
PDK4
ATM
ATR
MTOR
PIK3CA
PIK3CG
PRKDC
SMG1
RIOK1
RIOK2
RIOK3

## Sheet: S2
Table S2: Differentially expressed kinase genes for cancers analysed
ENSB_ID	symbol	Cancer_type	logFC	AveExpr	t	P.Value	adj.P.Val	B
ENSG00000140538.15	NTRK3	BLCA	-3.59835	5.53532	-8.43602	5.12102e-16	1.07319e-14	25.539
ENSG00000080224.16	EPHA6	BLCA	-3.58329	5.35992	-5.25448	2.34805e-07	1.204e-06	6.05789
ENSG00000004799.7	PDK4	BLCA	-3.04209	11.1445	-9.96548	3.58279e-21	1.15127e-19	37.2365
ENSG00000070808.14	CAMK2A	BLCA	-3.03122	6.60508	-5.74699	1.72965e-08	1.09696e-07	8.58105
ENSG00000135333.12	EPHA7	BLCA	-2.95661	8.36307	-6.3659	5.0149e-10	4.56072e-09	12.0233
ENSG00000141639.10	MAPK4	BLCA	-2.91271	7.02871	-4.7581	2.67808e-06	1.12246e-05	3.71679
ENSG00000101306.9	MYLK2	BLCA	2.8507	8.04462	10.897	1.45028e-24	6.35487e-23	44.9524
ENSG00000117650.11	NEK2	BLCA	2.83279	11.7293	13.2655	7.09168e-34	1.70909e-31	66.1653
ENSG00000065534.17	MYLK	BLCA	-2.67858	10.9994	-9.23901	1.18002e-18	3.34571e-17	31.5187
ENSG00000030304.11	MUSK	BLCA	-2.66935	5.62384	-4.81845	2.01327e-06	8.5876e-06	3.99039
ENSG00000178999.11	AURKB	BLCA	2.52957	12.5656	12.9163	1.88843e-32	2.27556e-30	62.9154
ENSG00000116783.13	TNNI3K	BLCA	-2.49611	4.63149	-4.0762	5.45954e-05	0.000173125	0.844098
ENSG00000162878.11	PKDCC	BLCA	-2.47911	9.77237	-6.40598	3.94826e-10	3.73149e-09	12.2564
ENSG00000127564.15	PKMYT1	BLCA	2.45848	11.4521	12.6754	1.77666e-31	1.7127e-29	60.6961
ENSG00000133083.13	DCLK1	BLCA	-2.45664	7.90486	-5.98038	4.70733e-09	3.44216e-08	9.84429
ENSG00000165304.6	MELK	BLCA	2.45595	12.045	11.8885	2.35179e-28	1.41696e-26	53.5822
ENSG00000112742.8	TTK	BLCA	2.35883	11.3477	13.0078	8.01691e-33	1.28805e-30	63.7637
ENSG00000181085.13	MAPK15	BLCA	2.31145	10.3982	6.89657	1.92606e-11	2.21038e-10	15.2048
ENSG00000148053.14	NTRK2	BLCA	-2.31134	7.70869	-5.17347	3.54071e-07	1.7594e-06	5.6618
ENSG00000170312.14	CDK1	BLCA	2.28641	12.5826	14.2864	3.98495e-38	1.92075e-35	75.8596
ENSG00000162409.9	PRKAA2	BLCA	-2.2121	8.13161	-5.46497	7.88223e-08	4.57739e-07	7.11228
ENSG00000072195.13	SPEG	BLCA	-2.21107	9.10233	-6.32761	6.29475e-10	5.41798e-09	11.8018
ENSG00000166501.11	PRKCB	BLCA	-2.19284	9.26571	-7.2632	1.80499e-12	2.23078e-11	17.5213
ENSG00000156970.11	BUB1B	BLCA	2.16702	11.551	12.1762	1.74098e-29	1.39858e-27	56.1581
ENSG00000044524.9	EPHA3	BLCA	-2.16298	9.49841	-7.94445	1.7468e-14	3.007e-13	22.07
ENSG00000168078.8	PBK	BLCA	2.10256	11.7073	10.4327	7.48544e-23	2.77537e-21	41.0559
ENSG00000185483.10	ROR1	BLCA	-2.09987	8.52188	-6.72946	5.4935e-11	5.75624e-10	14.1807
ENSG00000177602.5	GSG2	BLCA	2.09289	10.1818	9.7357	2.30849e-20	6.95433e-19	35.3981
ENSG00000162733.15	DDR2	BLCA	-2.08328	10.2525	-7.63815	1.45938e-13	2.19818e-12	19.9865
ENSG00000188906.12	LRRK2	BLCA	-2.0418	8.37564	-7.31414	1.2896e-12	1.63575e-11	17.8506
ENSG00000166851.13	PLK1	BLCA	2.0371	12.2269	11.1149	2.20611e-25	1.06334e-23	46.8138
ENSG00000185532.13	PRKG1	BLCA	-1.98417	9.3333	-7.39221	7.67745e-13	1.02793e-11	18.3587
ENSG00000077782.18	FGFR1	BLCA	-1.9544	10.7531	-7.31968	1.2432e-12	1.61951e-11	17.8865
ENSG00000102010.13	BMX	BLCA	-1.9316	8.43996	-5.93655	6.02945e-09	4.21188e-08	9.60382
ENSG00000087586.16	AURKA	BLCA	1.92459	12.3287	11.9986	8.71892e-29	6.0036e-27	54.5639
ENSG00000077264.13	PAK3	BLCA	-1.92107	6.23861	-3.85905	0.000131401	0.000398337	0.015208
ENSG00000169679.13	BUB1	BLCA	1.85553	11.7077	11.1987	1.063e-25	5.69297e-24	47.5356
ENSG00000188322.4	SBK1	BLCA	1.7806	10.5784	4.63725	4.69942e-06	1.83797e-05	3.17834
ENSG00000169071.13	ROR2	BLCA	-1.77044	10.0631	-4.55059	6.98209e-06	2.60881e-05	2.79989
ENSG00000138395.13	CDK15	BLCA	-1.75383	6.68663	-5.33853	1.52485e-07	8.0767e-07	6.47458
ENSG00000152953.11	STK32B	BLCA	-1.72939	8.19962	-6.26489	9.11368e-10	7.57378e-09	11.4414
ENSG00000196335.11	STK31	BLCA	1.72109	8.67108	5.44668	8.67868e-08	4.93005e-07	7.0192
ENSG00000157404.14	KIT	BLCA	-1.69809	10.0364	-4.96417	9.98679e-07	4.49872e-06	4.66364
ENSG00000130413.14	STK33	BLCA	-1.63644	7.6156	-3.90587	0.000109099	0.000334941	0.190366
ENSG00000134853.10	PDGFRA	BLCA	-1.61549	10.5616	-6.03534	3.44412e-09	2.63502e-08	10.1479
ENSG00000142149.7	HUNK	BLCA	-1.56598	8.60272	-4.27468	2.3626e-05	7.96346e-05	1.63839
ENSG00000154928.15	EPHB1	BLCA	-1.51981	7.94817	-5.2314	2.64098e-07	1.33995e-06	5.94448
ENSG00000160396.8	HIPK4	BLCA	-1.47169	7.27218	-5.83019	1.09278e-08	7.31553e-08	9.0265
ENSG00000142731.9	PLK4	BLCA	1.43838	11.116	10.5215	3.54973e-23	1.42581e-21	41.7929
ENSG00000125508.3	SRMS	BLCA	1.42322	10.4536	3.46344	0.000587139	0.00157223	-1.38568
ENSG00000171219.8	CDC42BPG	BLCA	1.3941	12.2357	5.98015	4.71334e-09	3.44216e-08	9.84305
ENSG00000122966.12	CIT	BLCA	1.37831	10.7357	9.02908	5.98033e-18	1.6014e-16	29.9195
ENSG00000100490.8	CDKL1	BLCA	-1.37778	8.2773	-8.32027	1.19146e-15	2.25638e-14	24.7086
ENSG00000119121.20	TRPM6	BLCA	-1.3457	6.89858	-3.89295	0.000114867	0.000350418	0.141827
ENSG00000117020.15	AKT3	BLCA	-1.33232	10.614	-5.82217	1.1425e-08	7.5436e-08	8.98332
ENSG00000156711.15	MAPK13	BLCA	1.30813	12.8491	8.31733	1.21714e-15	2.25638e-14	24.6876
ENSG00000071242.10	RPS6KA2	BLCA	-1.306	11.0875	-7.43962	5.5921e-13	7.70112e-12	18.6693
ENSG00000105613.8	MAST1	BLCA	1.29374	8.74153	4.63592	4.72839e-06	1.83797e-05	3.17246
ENSG00000118515.10	SGK1	BLCA	-1.28948	11.9318	-5.2555	2.33586e-07	1.204e-06	6.06292
ENSG00000006432.14	MAP3K9	BLCA	1.28717	9.97601	6.98295	1.11181e-11	1.30706e-10	15.7421
ENSG00000146904.7	EPHA1	BLCA	1.21451	12.2314	5.15776	3.83186e-07	1.88465e-06	5.58564
ENSG00000167601.10	AXL	BLCA	-1.21144	11.7873	-4.63024	4.85345e-06	1.85664e-05	3.14749
ENSG00000097046.11	CDC7	BLCA	1.2029	11.354	8.28752	1.51081e-15	2.69708e-14	24.4751
ENSG00000154310.15	TNIK	BLCA	-1.20081	9.81652	-4.62526	4.9658e-06	1.88466e-05	3.1256
ENSG00000113263.11	ITK	BLCA	-1.1942	8.43	-3.39681	0.000745592	0.00195313	-1.60756
ENSG00000149554.11	CHEK1	BLCA	1.17114	11.2637	8.87402	1.95217e-17	4.70473e-16	28.7543
ENSG00000101255.9	TRIB3	BLCA	1.16968	12.0984	5.70164	2.21656e-08	1.38751e-07	8.34058
ENSG00000166333.12	ILK	BLCA	-1.13872	10.9498	-7.64094	1.4318e-13	2.19818e-12	20.0052
ENSG00000120156.19	TEK	BLCA	-1.12913	9.90662	-5.49632	6.67966e-08	3.92634e-07	7.27239
ENSG00000090376.7	IRAK3	BLCA	-1.10364	9.49725	-4.88998	1.43018e-06	6.32428e-06	4.3186
ENSG00000170390.13	DCLK2	BLCA	-1.09632	9.7224	-4.40787	1.32205e-05	4.86434e-05	2.19083
ENSG00000163513.16	TGFBR2	BLCA	-1.0752	12.7987	-6.79503	3.64971e-11	3.99809e-10	14.5801
ENSG00000060140.7	STYK1	BLCA	1.07163	11.0679	4.27849	2.32418e-05	7.88913e-05	1.65397
ENSG00000100784.8	RPS6KA5	BLCA	-1.05052	9.14639	-6.40985	3.85797e-10	3.71908e-09	12.2789
ENSG00000101213.6	PTK6	BLCA	1.04871	12.8857	3.10972	0.00199797	0.00486375	-2.51676
ENSG00000067606.14	PRKCZ	BLCA	1.04329	11.2054	6.3568	5.29375e-10	4.72516e-09	11.9706
ENSG00000183421.10	RIPK4	BLCA	1.03394	12.3655	4.32238	1.92237e-05	6.66963e-05	1.83444
ENSG00000150457.8	LATS2	BLCA	-1.02686	11.2402	-6.77686	4.08879e-11	4.37955e-10	14.4692
ENSG00000104936.16	DMPK	BLCA	-1.02405	12.2058	-7.45649	4.99376e-13	7.07939e-12	18.7803
ENSG00000010810.16	FYN	BLCA	-1.01464	11.2462	-5.38754	1.18252e-07	6.40419e-07	6.72019
ENSG00000184304.13	PRKD1	BLCA	-1.01076	10.2022	-4.1886	3.41127e-05	0.000111853	1.28964
ENSG00000198873.11	GRK5	BLCA	-1.00675	10.5913	-5.90592	7.16196e-09	4.86206e-08	9.43665
ENSG00000123612.14	ACVR1C	BRCA	-3.39294	8.10708	-24.12	9.06268e-105	4.89385e-103	228.205
ENSG00000117650.11	NEK2	BRCA	3.19746	11.6539	33.5694	7.55324e-174	3.67087e-171	386.949
ENSG00000127564.15	PKMYT1	BRCA	2.84872	10.8902	30.2724	2.42854e-149	5.90134e-147	330.626
ENSG00000148053.14	NTRK2	BRCA	-2.83138	10.4163	-20.6535	4.11784e-81	1.11182e-79	173.868
ENSG00000101306.9	MYLK2	BRCA	2.79649	7.44831	20.0111	6.64115e-77	1.69874e-75	164.207
ENSG00000004799.7	PDK4	BRCA	-2.7559	11.9609	-22.1042	7.848e-91	2.72438e-89	196.19
ENSG00000070886.9	EPHA8	BRCA	2.62896	6.32299	9.51786	9.63792e-21	3.52183e-20	35.5518
ENSG00000141639.10	MAPK4	BRCA	-2.46923	6.79376	-9.08134	4.41302e-19	1.51037e-18	31.7711
ENSG00000168078.8	PBK	BRCA	2.46312	11.4478	26.1007	7.51121e-119	9.12612e-117	260.559
ENSG00000165304.6	MELK	BRCA	2.41461	11.3865	24.2206	1.78078e-105	1.08182e-103	229.829
ENSG00000157404.14	KIT	BRCA	-2.36912	11.3495	-17.8709	2.20861e-63	4.29353e-62	133.169
ENSG00000101049.13	SGK2	BRCA	-2.30051	8.51881	-16.6625	3.95372e-56	5.82275e-55	116.53
ENSG00000077264.13	PAK3	BRCA	-2.29179	8.23287	-18.8786	1.19767e-69	2.61344e-68	147.549
ENSG00000178999.11	AURKB	BRCA	2.25416	11.2737	21.8643	3.32515e-89	1.07735e-87	192.453
ENSG00000169679.13	BUB1	BRCA	2.23386	11.0751	25.137	5.8714e-112	4.75584e-110	244.721
ENSG00000102010.13	BMX	BRCA	-2.2183	8.85234	-16.7689	9.3364e-57	1.56465e-55	117.968
ENSG00000166851.13	PLK1	BRCA	2.19825	11.4214	23.8409	8.19192e-103	3.98127e-101	223.712
ENSG00000231274.5	SBK3	BRCA	-2.17911	5.75768	-7.96012	4.01984e-15	1.11002e-14	22.7761
ENSG00000146648.14	EGFR	BRCA	-2.16678	10.8365	-17.723	1.76987e-62	3.18576e-61	131.095
ENSG00000119121.20	TRPM6	BRCA	-2.14714	6.92573	-12.8601	1.64463e-35	1.09492e-34	69.282
ENSG00000170312.14	CDK1	BRCA	2.08737	12.0893	25.6283	1.8341e-115	1.78274e-113	252.775
ENSG00000156970.11	BUB1B	BRCA	2.04967	11.1449	24.3434	2.43688e-106	1.69189e-104	231.813
ENSG00000154928.15	EPHB1	BRCA	-1.98086	9.03701	-17.5484	2.03663e-61	3.535e-60	128.661
ENSG00000125508.3	SRMS	BRCA	1.97494	10.7259	13.1932	3.62691e-37	2.63087e-36	73.0734
ENSG00000140538.15	NTRK3	BRCA	-1.97046	7.93091	-12.6007	3.04859e-34	1.94949e-33	66.3806
ENSG00000087586.16	AURKA	BRCA	1.92639	11.7767	22.5832	4.2135e-94	1.70647e-92	203.701
ENSG00000112742.8	TTK	BRCA	1.85786	10.8114	19.8329	9.5053e-76	2.30979e-74	161.553
ENSG00000188322.4	SBK1	BRCA	1.77776	11.8031	21.0453	1.04353e-83	2.98327e-82	179.829
ENSG00000162733.15	DDR2	BRCA	-1.74094	11.4648	-21.0481	9.988e-84	2.98327e-82	179.873
ENSG00000138769.9	CDKL2	BRCA	-1.73249	7.07809	-7.58243	6.85622e-14	1.80115e-13	19.9848
ENSG00000065534.17	MYLK	BRCA	-1.69446	11.5731	-19.5564	5.77208e-74	1.33582e-72	157.459
ENSG00000105976.13	MET	BRCA	-1.66469	10.9647	-14.7967	1.46353e-45	1.54625e-44	92.2996
ENSG00000138696.9	BMPR1B	BRCA	1.62679	11.1948	6.48482	1.30481e-10	2.85647e-10	12.5788
ENSG00000163513.16	TGFBR2	BRCA	-1.62542	13.0549	-22.9046	2.60133e-96	1.14932e-94	208.776
ENSG00000169302.13	STK32A	BRCA	-1.62061	7.66495	-11.9495	3.81656e-31	2.1568e-30	59.296
ENSG00000171094.14	ALK	BRCA	-1.5618	6.50532	-9.51142	1.02082e-20	3.70237e-20	35.4949
ENSG00000109339.17	MAPK10	BRCA	-1.56022	9.30157	-12.9621	5.15261e-36	3.57739e-35	70.4355
ENSG00000170145.4	SIK2	BRCA	-1.55958	11.5796	-28.241	2.19124e-134	3.54982e-132	296.257
ENSG00000181085.13	MAPK15	BRCA	1.50563	10.7926	10.0622	6.6402e-23	2.6885e-22	40.4783
ENSG00000163545.7	NUAK2	BRCA	1.47114	10.9825	22.2565	7.20631e-92	2.69405e-90	198.572
ENSG00000080224.16	EPHA6	BRCA	-1.47023	5.95748	-6.62331	5.3303e-11	1.19379e-10	13.4544
ENSG00000101213.6	PTK6	BRCA	1.45969	11.5954	13.5803	3.94167e-39	3.08976e-38	77.5695
ENSG00000135333.12	EPHA7	BRCA	-1.40409	7.55578	-7.98067	3.43319e-15	9.64406e-15	22.9315
ENSG00000162878.11	PKDCC	BRCA	-1.39156	10.5681	-14.2848	8.28459e-43	7.59682e-42	85.992
ENSG00000116783.13	TNNI3K	BRCA	-1.37029	5.75429	-6.3838	2.48043e-10	5.31053e-10	11.951
ENSG00000047936.9	ROS1	BRCA	1.36476	4.61014	4.91098	1.03401e-06	1.78837e-06	3.85735
ENSG00000106123.10	EPHB6	BRCA	-1.36206	9.88492	-11.8263	1.4231e-30	7.85941e-30	57.9893
ENSG00000120156.19	TEK	BRCA	-1.33116	10.8848	-16.6254	6.52412e-56	9.32566e-55	116.031
ENSG00000145242.12	EPHA5	BRCA	-1.30809	4.06342	-5.62652	2.29661e-08	4.37707e-08	7.53965
ENSG00000177602.5	GSG2	BRCA	1.28652	9.71234	15.5738	7.28303e-50	8.84889e-49	102.163
ENSG00000134853.10	PDGFRA	BRCA	-1.27173	11.4017	-12.634	2.10154e-34	1.3618e-33	66.7502
ENSG00000122966.12	CIT	BRCA	1.26322	10.3542	18.8764	1.23681e-69	2.61344e-68	147.517
ENSG00000183317.15	EPHA10	BRCA	1.25112	9.60134	10.0237	9.51392e-23	3.75916e-22	40.1222
ENSG00000164776.8	PHKG1	BRCA	-1.24747	9.35148	-15.4697	2.80059e-49	3.31973e-48	100.822
ENSG00000165731.16	RET	BRCA	1.22851	11.1875	7.0614	2.81279e-12	6.73407e-12	16.3367
ENSG00000184304.13	PRKD1	BRCA	-1.19403	10.0859	-15.9163	8.31396e-52	1.06331e-50	106.616
ENSG00000090376.7	IRAK3	BRCA	-1.17645	9.94368	-11.8999	6.49599e-31	3.62879e-30	58.768
ENSG00000092445.10	TYRO3	BRCA	-1.17246	10.0212	-16.7019	2.31935e-56	3.52252e-55	117.061
ENSG00000154229.10	PRKCA	BRCA	-1.14375	9.60446	-13.4207	2.57447e-38	1.89575e-37	75.7034
ENSG00000101255.9	TRIB3	BRCA	1.14105	12.4368	16.7317	1.54835e-56	2.42742e-55	117.464
ENSG00000170209.4	ANKK1	BRCA	-1.12751	8.42619	-9.37364	3.46666e-20	1.23882e-19	34.2858
ENSG00000065361.13	ERBB3	BRCA	1.11404	13.6308	13.4868	1.18585e-38	9.00508e-38	76.4742
ENSG00000068078.16	FGFR3	BRCA	1.11144	11.0012	7.55226	8.55519e-14	2.22343e-13	19.7671
ENSG00000116141.14	MARK1	BRCA	-1.10841	10.0614	-10.7946	5.73538e-26	2.51117e-25	47.4682
ENSG00000180815.13	MAP3K15	BRCA	-1.1041	6.22384	-8.24487	4.37669e-16	1.297e-15	24.961
ENSG00000185974.6	GRK1	BRCA	1.08934	4.36373	3.98419	7.1872e-05	0.000108142	-0.195331
ENSG00000142731.9	PLK4	BRCA	1.08928	10.7379	16.3163	4.15145e-54	5.60446e-53	111.894
ENSG00000097046.11	CDC7	BRCA	1.0718	11.0168	14.5147	4.90104e-44	4.86103e-43	88.8054
ENSG00000116106.10	EPHA4	BRCA	-1.05565	10.1859	-12.0804	9.3181e-32	5.45614e-31	60.6962
ENSG00000185483.10	ROR1	BRCA	-1.04351	9.64519	-10.4077	2.50572e-24	1.04981e-23	43.7245
ENSG00000118515.10	SGK1	BRCA	-1.02867	11.6517	-14.6529	8.81498e-45	9.11506e-44	90.5126
ENSG00000136383.6	ALPK3	BRCA	-1.02058	9.7056	-14.5024	5.70078e-44	5.54116e-43	88.655
ENSG00000142149.7	HUNK	BRCA	-1.0105	9.44674	-8.6322	1.92498e-17	6.23692e-17	28.0425
ENSG00000160145.14	KALRN	BRCA	-1.00539	9.41638	-13.4239	2.47777e-38	1.85261e-37	75.7415
ENSG00000126583.9	PRKCG	CHOL	5.46491	5.09911	5.49401	1.7278e-06	9.9794e-06	4.54457
ENSG00000183317.15	EPHA10	CHOL	5.16028	9.35796	8.93379	1.51156e-11	4.30351e-10	16.0867
ENSG00000130822.14	PNCK	CHOL	5.14425	6.85611	6.43791	6.84793e-08	5.81474e-07	7.72869
ENSG00000101306.9	MYLK2	CHOL	4.86041	6.90321	8.12419	2.20386e-10	3.80953e-09	13.4221
ENSG00000231274.5	SBK3	CHOL	4.27411	6.65352	5.43202	2.13191e-06	1.18603e-05	4.33803
ENSG00000171435.12	KSR2	CHOL	4.19102	6.96416	6.65809	3.21619e-08	3.11327e-07	8.47665
ENSG00000137843.10	PAK6	CHOL	4.07529	5.7822	5.76804	6.79808e-07	4.44631e-06	5.46254
ENSG00000168078.8	PBK	CHOL	3.61339	10.251	6.79513	2.01001e-08	2.26243e-07	8.94222
ENSG00000117650.11	NEK2	CHOL	3.51618	10.4659	11.0245	2.11562e-14	1.7066e-12	22.6212
ENSG00000135409.9	AMHR2	CHOL	-3.49476	5.89076	-4.20608	0.000121442	0.000441941	0.394967
ENSG00000205111.7	CDKL4	CHOL	3.37783	6.96498	5.59702	1.21757e-06	7.63784e-06	4.88876
ENSG00000080224.16	EPHA6	CHOL	3.26919	7.99778	4.50721	4.6188e-05	0.000188925	1.33159
ENSG00000254598.2	CSNK2A3	CHOL	3.2262	7.18856	5.41641	2.24764e-06	1.22909e-05	4.28609
ENSG00000165304.6	MELK	CHOL	3.06291	10.4254	11.8827	1.67388e-15	2.0254e-13	25.1398
ENSG00000156970.11	BUB1B	CHOL	3.06158	10.2363	10.8633	3.44419e-14	2.38141e-12	22.137
ENSG00000164078.11	MST1R	CHOL	3.03602	11.2031	7.18567	5.28175e-09	6.55479e-08	10.2672
ENSG00000181085.13	MAPK15	CHOL	3.03319	10.7053	6.68575	2.92498e-08	2.94936e-07	8.57063
ENSG00000169679.13	BUB1	CHOL	3.00791	10.039	11.3377	8.29195e-15	8.02661e-13	23.5516
ENSG00000072195.13	SPEG	CHOL	2.96967	9.97135	7.43944	2.22441e-09	3.34627e-08	11.1254
ENSG00000196632.9	WNK3	CHOL	-2.95447	8.09335	-8.3313	1.10358e-10	1.97827e-09	14.1097
ENSG00000058404.18	CAMK2B	CHOL	-2.81162	8.70778	-6.57576	4.26628e-08	3.74709e-07	8.19693
ENSG00000004799.7	PDK4	CHOL	-2.80012	12.5709	-6.96644	1.11763e-08	1.31935e-07	9.52389
ENSG00000166851.13	PLK1	CHOL	2.76195	10.7224	10.083	3.8163e-13	1.84709e-11	19.7461
ENSG00000178999.11	AURKB	CHOL	2.70889	10.8843	8.79995	2.34319e-11	5.96897e-10	15.6507
ENSG00000170312.14	CDK1	CHOL	2.61194	11.0333	9.97176	5.41089e-13	2.18239e-11	19.3989
ENSG00000127564.15	PKMYT1	CHOL	2.61066	10.5094	11.9955	1.20752e-15	1.94813e-13	25.4638
ENSG00000204580.10	DDR1	CHOL	2.57359	13.0694	8.40773	8.55849e-11	1.5932e-09	14.3625
ENSG00000112742.8	TTK	CHOL	2.50195	9.49869	8.74414	2.81469e-11	6.81155e-10	15.4684
ENSG00000123612.14	ACVR1C	CHOL	-2.48679	7.53599	-6.75482	2.30796e-08	2.53876e-07	8.80529
ENSG00000198648.9	STK39	CHOL	2.43813	11.8378	12.2606	5.64438e-16	1.63226e-13	26.218
ENSG00000165238.15	WNK2	CHOL	2.37667	11.7586	5.37846	2.55567e-06	1.34451e-05	4.15995
ENSG00000156711.15	MAPK13	CHOL	2.37098	12.1435	10.7746	4.50953e-14	2.72827e-12	21.8692
ENSG00000146216.10	TTBK1	CHOL	-2.33799	8.34714	-5.23736	4.11427e-06	2.03195e-05	3.69271
ENSG00000154358.18	OBSCN	CHOL	2.29928	10.0988	7.16455	5.67673e-09	6.86884e-08	10.1957
ENSG00000142149.7	HUNK	CHOL	2.24221	10.8216	5.54004	1.4778e-06	8.86003e-06	4.69823
ENSG00000174672.14	BRSK2	CHOL	2.23954	8.27735	5.5743	1.31538e-06	8.05881e-06	4.81274
ENSG00000112655.14	PTK7	CHOL	2.20174	11.3682	6.35646	9.05694e-08	7.55786e-07	7.45219
ENSG00000173334.3	TRIB1	CHOL	-2.15341	13.0609	-12.1982	6.74487e-16	1.63226e-13	26.0414
ENSG00000142235.7	LMTK3	CHOL	2.12951	9.99902	6.14089	1.8976e-07	1.43506e-06	6.72128
ENSG00000171219.8	CDC42BPG	CHOL	2.12674	11.6237	10.6268	7.08187e-14	3.80847e-12	21.4206
ENSG00000188322.4	SBK1	CHOL	2.11053	10.0509	6.70982	2.69319e-08	2.77341e-07	8.6524
ENSG00000177602.5	GSG2	CHOL	1.99151	9.07322	8.43271	7.87726e-11	1.55821e-09	14.4449
ENSG00000133216.15	EPHB2	CHOL	1.97696	9.9496	3.90921	0.000307678	0.000979712	-0.500387
ENSG00000092445.10	TYRO3	CHOL	1.95611	10.7067	6.11546	2.07048e-07	1.51835e-06	6.63517
ENSG00000114670.12	NEK11	CHOL	1.74837	10.3801	9.37344	3.63211e-12	1.17196e-10	17.5051
ENSG00000142731.9	PLK4	CHOL	1.70107	9.83066	8.42623	8.04861e-11	1.55821e-09	14.4235
ENSG00000106683.13	LIMK1	CHOL	1.68264	11.758	8.84697	2.00828e-11	5.40003e-10	15.8041
ENSG00000149554.11	CHEK1	CHOL	1.61986	10.597	9.62019	1.64765e-12	5.98842e-11	18.2914
ENSG00000165731.16	RET	CHOL	-1.61101	8.63259	-3.83703	0.000384169	0.00118432	-0.713322
ENSG00000188130.12	MAPK12	CHOL	1.60142	10.4143	4.85118	1.49479e-05	6.7615e-05	2.4303
ENSG00000077782.18	FGFR1	CHOL	1.60044	11.9111	5.93856	3.79535e-07	2.70139e-06	6.03711
ENSG00000140443.12	IGF1R	CHOL	1.57514	10.6397	4.39165	6.71047e-05	0.000257767	0.969093
ENSG00000185483.10	ROR1	CHOL	1.55383	9.57107	3.78711	0.000447494	0.00131265	-0.859428
ENSG00000158828.5	PINK1	CHOL	-1.54485	11.7647	-7.72915	8.3284e-10	1.34365e-08	12.101
ENSG00000163545.7	NUAK2	CHOL	1.53908	12.3259	4.06282	0.000190797	0.000664359	-0.0408812
ENSG00000197122.10	SRC	CHOL	1.51133	12.5241	8.60932	4.38931e-11	9.65647e-10	15.0265
ENSG00000097046.11	CDC7	CHOL	1.49333	10.244	6.90762	1.36703e-08	1.57534e-07	9.32422
ENSG00000087586.16	AURKA	CHOL	1.48577	11.1583	6.19858	1.55698e-07	1.19615e-06	6.9167
ENSG00000263528.6	IKBKE	CHOL	1.46207	11.2374	6.67474	3.03764e-08	3.00045e-07	8.53321
ENSG00000183943.5	PRKX	CHOL	1.43728	11.5565	7.38661	2.66234e-09	3.68164e-08	10.947
ENSG00000153208.15	MERTK	CHOL	-1.4141	10.6423	-6.3138	1.04853e-07	8.53299e-07	7.30741
ENSG00000133083.13	DCLK1	CHOL	1.39889	8.10796	3.9842	0.000243876	0.000814043	-0.277115
ENSG00000181409.10	AATK	CHOL	1.37392	10.2181	4.03762	0.000206453	0.000713738	-0.116827
ENSG00000133059.15	DSTYK	CHOL	1.36855	11.1973	6.73812	2.444e-08	2.57151e-07	8.74856
ENSG00000070759.15	TESK2	CHOL	-1.36743	10.5394	-5.29162	3.42674e-06	1.74583e-05	3.87207
ENSG00000125508.3	SRMS	CHOL	1.34521	9.45318	4.01263	0.000223213	0.000755491	-0.191954
ENSG00000126562.15	WNK4	CHOL	1.29643	8.49459	3.55363	0.000903097	0.00249771	-1.52918
ENSG00000182511.10	FES	CHOL	-1.27832	11.6125	-5.41478	2.2601e-06	1.22909e-05	4.28066
ENSG00000184343.9	SRPK3	CHOL	1.2656	8.94224	3.98955	0.000239852	0.000806168	-0.261112
ENSG00000160469.15	BRSK1	CHOL	1.19671	9.89832	5.25486	3.87879e-06	1.93539e-05	3.75051
ENSG00000182541.16	LIMK2	CHOL	1.19591	11.9489	5.51838	1.59061e-06	9.38849e-06	4.6259
ENSG00000123143.11	PKN1	CHOL	1.19361	13.7387	5.30031	3.32773e-06	1.71343e-05	3.90083
ENSG00000185386.13	MAPK11	CHOL	1.1883	11.7108	4.84282	1.53672e-05	6.88676e-05	2.4033
ENSG00000127334.10	DYRK2	CHOL	1.17531	11.4698	8.01093	3.22214e-10	5.37765e-09	13.0446
ENSG00000118515.10	SGK1	CHOL	-1.15845	11.8039	-4.67812	2.64435e-05	0.000117419	1.87407
ENSG00000082146.11	STRADB	CHOL	-1.1471	12.573	-5.39426	2.42259e-06	1.2885e-05	4.21247
ENSG00000104205.11	SGK3	CHOL	-1.14035	10.3618	-9.6045	1.73219e-12	5.98842e-11	18.2416
ENSG00000165025.13	SYK	CHOL	1.13206	11.6077	3.82164	0.000402707	0.00121103	-0.75847
ENSG00000120156.19	TEK	CHOL	-1.10916	10.4482	-3.94139	0.000278534	0.000904767	-0.404826
ENSG00000213923.9	CSNK1E	CHOL	1.10756	12.8604	8.72162	3.03111e-11	6.98599e-10	15.3947
ENSG00000184216.10	IRAK1	CHOL	1.10345	13.7045	7.56261	1.46392e-09	2.28561e-08	11.5408
ENSG00000197442.9	MAP3K5	CHOL	-1.1032	10.9195	-3.61876	0.000743889	0.00210551	-1.34465
ENSG00000169118.14	CSNK1G1	CHOL	1.08031	10.875	10.0422	4.33734e-13	1.90843e-11	19.6188
ENSG00000102225.14	CDK16	CHOL	1.07842	12.6957	9.29033	4.74777e-12	1.4362e-10	17.2387
ENSG00000105204.12	DYRK1B	CHOL	1.07457	12.3507	6.57107	4.33547e-08	3.74709e-07	8.18101
ENSG00000139908.13	TSSK4	CHOL	1.05956	9.4923	3.79949	0.000430913	0.00127952	-0.823291
ENSG00000134072.9	CAMK1	CHOL	-1.05608	10.8777	-7.30025	3.57283e-09	4.55065e-08	10.6551
ENSG00000104936.16	DMPK	CHOL	1.05352	11.8367	6.5746	4.28321e-08	3.74709e-07	8.19301
ENSG00000111837.10	MAK	CHOL	1.04324	8.45829	5.17261	5.11509e-06	2.4757e-05	3.47927
ENSG00000128052.8	KDR	CHOL	-1.03534	11.3251	-4.02931	0.000211886	0.000727326	-0.141834
ENSG00000139625.11	MAP3K12	CHOL	1.02535	10.2562	5.06868	7.2467e-06	3.40525e-05	3.13809
ENSG00000141639.10	MAPK4	COAD	-3.67839	5.61425	-8.82809	1.76711e-17	9.78076e-17	28.6098
ENSG00000119121.20	TRPM6	COAD	-3.37186	9.29614	-14.2771	4.52767e-39	1.43678e-37	77.8925
ENSG00000138669.8	PRKG2	COAD	-3.03247	8.0576	-12.5735	1.01115e-31	1.78262e-30	61.0865
ENSG00000135333.12	EPHA7	COAD	-3.01942	7.67684	-10.6052	7.47374e-24	6.84135e-23	43.121
ENSG00000047936.9	ROS1	COAD	-2.70945	5.66445	-6.38422	3.91794e-10	1.12346e-09	11.9889
ENSG00000162409.9	PRKAA2	COAD	-2.68407	7.29803	-7.6228	1.2448e-13	4.62909e-13	19.8824
ENSG00000095777.13	MYO3A	COAD	-2.68336	4.77153	-6.43773	2.83218e-10	8.27065e-10	12.3058
ENSG00000181085.13	MAPK15	COAD	2.67927	10.168	15.1789	4.04904e-43	2.75334e-41	87.1579
ENSG00000101255.9	TRIB3	COAD	2.58504	12.9445	23.482	6.8156e-83	3.24422e-80	178.272
ENSG00000136573.11	BLK	COAD	-2.47609	7.45176	-7.68211	8.23432e-14	3.11074e-13	20.2886
ENSG00000133083.13	DCLK1	COAD	-2.43905	7.46706	-12.2478	2.27817e-30	3.18944e-29	57.9953
ENSG00000004799.7	PDK4	COAD	-2.39359	11.2704	-16.9622	2.26435e-51	3.59278e-49	106.054
ENSG00000140538.15	NTRK3	COAD	-2.38912	5.45827	-9.35858	2.67218e-19	1.63072e-18	32.7488
ENSG00000138395.13	CDK15	COAD	-2.34704	5.5511	-6.22236	1.0317e-09	2.87186e-09	11.0439
ENSG00000160396.8	HIPK4	COAD	-2.22286	5.60468	-5.24237	2.33723e-07	5.19869e-07	5.7762
ENSG00000196335.11	STK31	COAD	2.12828	8.76319	11.1074	8.6987e-26	9.85852e-25	47.5329
ENSG00000065534.17	MYLK	COAD	-2.08562	11.2455	-13.9642	1.08919e-37	2.88031e-36	74.7325
ENSG00000164076.15	CAMKV	COAD	2.08398	6.93074	4.92108	1.16808e-06	2.4602e-06	4.2242
ENSG00000077264.13	PAK3	COAD	-2.05009	6.08798	-6.93229	1.27433e-11	4.15466e-11	15.3399
ENSG00000102010.13	BMX	COAD	-2.03199	9.14196	-12.3401	9.46519e-31	1.36528e-29	58.8669
ENSG00000122025.13	FLT3	COAD	-2.01182	7.20624	-6.5954	1.0749e-10	3.25892e-10	13.2527
ENSG00000072195.13	SPEG	COAD	-1.95131	8.39631	-9.79059	7.78357e-21	5.69997e-20	36.2443
ENSG00000166501.11	PRKCB	COAD	-1.94408	9.24646	-12.5443	1.33862e-31	2.27565e-30	60.8081
ENSG00000066468.19	FGFR2	COAD	-1.90921	10.5286	-11.2472	2.46143e-26	2.9291e-25	48.7841
ENSG00000058404.18	CAMK2B	COAD	-1.89592	6.09707	-6.07936	2.38644e-09	6.41777e-09	10.2264
ENSG00000130822.14	PNCK	COAD	-1.84046	8.12691	-6.70669	5.36423e-11	1.65803e-10	13.9325
ENSG00000138769.9	CDKL2	COAD	-1.76913	7.2683	-6.13046	1.77181e-09	4.81931e-09	10.5166
ENSG00000070808.14	CAMK2A	COAD	-1.7088	6.6764	-7.03961	6.34792e-12	2.11301e-11	16.0228
ENSG00000072133.9	RPS6KA6	COAD	-1.68609	9.16801	-5.96473	4.62075e-09	1.21518e-08	9.58295
ENSG00000062524.14	LTK	COAD	-1.67335	10.0926	-7.63313	1.15862e-13	4.34253e-13	19.9529
ENSG00000142875.18	PRKACB	COAD	-1.67288	11.8	-12.4315	3.95109e-31	6.06683e-30	59.7339
ENSG00000118515.10	SGK1	COAD	-1.66483	11.3806	-14.6563	9.23549e-41	3.38161e-39	81.7607
ENSG00000148053.14	NTRK2	COAD	-1.6567	8.13179	-5.90523	6.48474e-09	1.68674e-08	9.25314
ENSG00000109339.17	MAPK10	COAD	-1.65196	8.00321	-12.3962	5.53807e-31	8.23787e-30	59.3988
ENSG00000157404.14	KIT	COAD	-1.61274	10.0955	-10.2708	1.35156e-22	1.10921e-21	40.2547
ENSG00000105851.9	PIK3CG	COAD	-1.57473	9.08988	-9.00672	4.39105e-18	2.51824e-17	29.9841
ENSG00000130413.14	STK33	COAD	-1.55076	7.2568	-3.93646	9.43322e-05	0.000165691	0.0314412
ENSG00000142235.7	LMTK3	COAD	1.55038	10.2367	12.4498	3.3154e-31	5.26043e-30	59.9079
ENSG00000162733.15	DDR2	COAD	-1.49655	10.4397	-9.59419	3.93613e-20	2.67657e-19	34.6418
ENSG00000185974.6	GRK1	COAD	1.47565	5.74107	3.11203	0.00196364	0.00294855	-2.80162
ENSG00000188906.12	LRRK2	COAD	-1.45835	8.16979	-6.69442	5.79384e-11	1.77927e-10	13.8572
ENSG00000126583.9	PRKCG	COAD	1.44503	8.17696	3.87533	0.000120566	0.000209451	-0.200194
ENSG00000185483.10	ROR1	COAD	-1.39948	8.78374	-7.68218	8.23036e-14	3.11074e-13	20.2891
ENSG00000101049.13	SGK2	COAD	-1.39849	11.5254	-8.0366	6.6236e-15	3.0027e-14	22.7681
ENSG00000123572.15	NRK	COAD	-1.39053	6.24203	-3.65936	0.000279532	0.000466867	-0.991036
ENSG00000180815.13	MAP3K15	COAD	-1.36691	5.58233	-4.16813	3.61552e-05	6.7226e-05	0.939999
ENSG00000152953.11	STK32B	COAD	-1.3582	7.91125	-7.77403	4.31916e-14	1.74231e-13	20.9231
ENSG00000100490.8	CDKL1	COAD	-1.32754	8.74972	-16.3526	1.61248e-48	1.53508e-46	99.5209
ENSG00000165731.16	RET	COAD	-1.32312	8.65119	-6.44976	2.63218e-10	7.73407e-10	12.3773
ENSG00000127564.15	PKMYT1	COAD	1.30068	11.8216	12.9413	2.85505e-33	6.1773e-32	64.6276
ENSG00000169302.13	STK32A	COAD	-1.29792	6.78464	-4.63504	4.55236e-06	9.18188e-06	2.91764
ENSG00000177453.6	NIM1K	COAD	-1.27439	7.09247	-5.65072	2.67767e-08	6.53625e-08	7.87498
ENSG00000060140.7	STYK1	COAD	-1.27275	11.0858	-12.4913	2.22855e-31	3.65789e-30	60.3022
ENSG00000152495.9	CAMK4	COAD	-1.26405	8.05927	-10.3117	9.51376e-23	7.94482e-22	40.6022
ENSG00000010671.14	BTK	COAD	-1.25883	9.67062	-8.64389	7.27506e-17	3.76405e-16	27.2137
ENSG00000105976.13	MET	COAD	1.25446	13.0984	16.3883	1.09942e-48	1.30832e-46	99.9018
ENSG00000174672.14	BRSK2	COAD	1.25264	9.00813	4.88416	1.39766e-06	2.93078e-06	4.05153
ENSG00000123612.14	ACVR1C	COAD	-1.23042	9.36549	-6.97942	9.39316e-12	3.08355e-11	15.6387
ENSG00000092445.10	TYRO3	COAD	1.22154	10.1113	10.7311	2.47562e-24	2.45499e-23	44.2153
ENSG00000125508.3	SRMS	COAD	1.21837	11.0762	6.38196	3.97166e-10	1.13204e-09	11.9756
ENSG00000139567.11	ACVRL1	COAD	-1.19077	12.5199	-11.4212	5.05721e-27	6.17239e-26	50.3529
ENSG00000112655.14	PTK7	COAD	1.1603	12.1165	7.91052	1.63919e-14	6.96656e-14	21.8762
ENSG00000116106.10	EPHA4	COAD	-1.13507	9.62195	-6.0607	2.65941e-09	7.11169e-09	10.1209
ENSG00000197168.10	NEK5	COAD	1.12759	8.88413	7.97664	1.02054e-14	4.49792e-14	22.3426
ENSG00000007264.12	MATK	COAD	-1.12619	9.24284	-7.24105	1.67775e-12	5.91561e-12	17.3279
ENSG00000182580.2	EPHB3	COAD	1.11083	13.5156	7.71103	6.72568e-14	2.66785e-13	20.4876
ENSG00000182578.12	CSF1R	COAD	-1.10952	11.6874	-7.69874	7.33026e-14	2.86e-13	20.403
ENSG00000170312.14	CDK1	COAD	1.10892	12.711	12.2006	3.56532e-30	4.84884e-29	57.5509
ENSG00000104312.7	RIPK2	COAD	1.09103	12.1771	17.1317	3.60147e-52	8.57149e-50	107.882
ENSG00000120156.19	TEK	COAD	-1.0767	10.1314	-9.53647	6.31151e-20	4.11545e-19	34.175
ENSG00000158828.5	PINK1	COAD	-1.07667	11.6371	-14.7328	4.18712e-41	1.81188e-39	82.5469
ENSG00000104814.11	MAP4K1	COAD	-1.07586	10.0525	-8.17344	2.44779e-15	1.12033e-14	23.7483
ENSG00000169679.13	BUB1	COAD	1.06921	11.8857	15.3006	1.13114e-43	8.97369e-42	88.4256
ENSG00000087586.16	AURKA	COAD	1.0683	12.8363	14.244	6.34826e-39	1.77751e-37	77.5567
ENSG00000140795.11	MYLK3	COAD	-1.06284	5.45576	-3.7805	0.000175281	0.000297977	-0.552698
ENSG00000165304.6	MELK	COAD	1.06077	12.2853	14.2629	5.23372e-39	1.55703e-37	77.7485
ENSG00000101782.13	RIOK3	COAD	-1.05929	12.6849	-14.6019	1.6175e-40	5.4995e-39	81.2037
ENSG00000117650.11	NEK2	COAD	1.04335	12.1501	14.6772	7.4359e-41	2.94958e-39	81.9761
ENSG00000166851.13	PLK1	COAD	1.02212	12.6654	12.6511	4.78205e-32	9.10502e-31	61.8298
ENSG00000004799.7	PDK4	ESCA	-2.6837	11.3581	-5.25495	4.56602e-07	8.95812e-06	5.70951
ENSG00000178568.12	ERBB4	ESCA	-2.65119	5.20154	-3.60531	0.000413651	0.00289556	-0.776622
ENSG00000072133.9	RPS6KA6	ESCA	-2.23349	7.31632	-3.58629	0.000442613	0.00305465	-0.839845
ENSG00000027644.4	INSRR	ESCA	-2.22837	6.32788	-5.14715	7.50964e-07	1.41528e-05	5.22995
ENSG00000117650.11	NEK2	ESCA	2.14275	11.8307	11.0495	1.49073e-21	7.30458e-19	38.3757
ENSG00000178999.11	AURKB	ESCA	2.04308	12.2299	9.89105	2.2536e-18	2.20853e-16	31.1704
ENSG00000140538.15	NTRK3	ESCA	-2.00894	5.78975	-3.67791	0.000318706	0.00233084	-0.532671
ENSG00000127564.15	PKMYT1	ESCA	1.96048	11.7207	8.90334	9.9456e-16	5.41482e-14	25.1831
ENSG00000126562.15	WNK4	ESCA	-1.95889	9.56949	-3.98246	0.000102432	0.000929475	0.53497
ENSG00000030304.11	MUSK	ESCA	-1.93393	7.41369	-4.37248	2.17879e-05	0.000260393	2.00294
ENSG00000169679.13	BUB1	ESCA	1.9154	11.8628	10.2222	2.82423e-19	6.91935e-17	33.2138
ENSG00000169302.13	STK32A	ESCA	-1.90442	6.9546	-3.99667	9.69937e-05	0.000896734	0.586491
ENSG00000077264.13	PAK3	ESCA	-1.89072	7.38717	-3.5298	0.000540313	0.00357775	-1.02596
ENSG00000156970.11	BUB1B	ESCA	1.87638	11.9436	9.99362	1.18618e-18	1.45307e-16	31.8018
ENSG00000165304.6	MELK	ESCA	1.84924	12.1992	10.1518	4.39546e-19	7.17926e-17	32.7786
ENSG00000163673.6	DCLK3	ESCA	1.84588	7.46972	6.13386	6.23159e-09	1.52674e-07	9.86881
ENSG00000185483.10	ROR1	ESCA	-1.81523	10.05	-5.30532	3.61053e-07	7.692e-06	5.93601
ENSG00000168078.8	PBK	ESCA	1.78403	12.1825	8.79718	1.89196e-15	9.27059e-14	24.5514
ENSG00000008118.8	CAMK1G	ESCA	1.75518	8.09046	5.80359	3.28119e-08	7.3081e-07	8.25608
ENSG00000157404.14	KIT	ESCA	-1.74874	10.2372	-5.04215	1.21136e-06	2.04677e-05	4.76968
ENSG00000170312.14	CDK1	ESCA	1.66284	12.5735	9.79433	4.12176e-18	3.3661e-16	30.5764
ENSG00000166851.13	PLK1	ESCA	1.59825	12.5136	8.93918	8.00058e-16	4.90036e-14	25.3969
ENSG00000087586.16	AURKA	ESCA	1.48467	12.3819	8.4139	1.88608e-14	8.40165e-13	22.2936
ENSG00000102010.13	BMX	ESCA	-1.39452	8.58065	-4.23839	3.75304e-05	0.00039978	1.48585
ENSG00000142731.9	PLK4	ESCA	1.37771	11.3846	8.11194	1.1238e-13	4.58884e-12	20.5426
ENSG00000177602.5	GSG2	ESCA	1.28729	11.0318	7.47513	4.43272e-12	1.55145e-10	16.9419
ENSG00000170145.4	SIK2	ESCA	-1.26736	11.9252	-8.98513	6.04972e-16	4.2348e-14	25.6715
ENSG00000196632.9	WNK3	ESCA	-1.26724	7.58812	-3.751	0.000244181	0.00187758	-0.282932
ENSG00000101255.9	TRIB3	ESCA	1.26622	12.0244	4.67339	6.15906e-06	8.62268e-05	3.20912
ENSG00000112742.8	TTK	ESCA	1.23841	11.6981	6.95703	7.95171e-11	2.57077e-09	14.1191
ENSG00000181085.13	MAPK15	ESCA	1.23079	10.4546	4.33165	2.57443e-05	0.00029926	1.84414
ENSG00000149554.11	CHEK1	ESCA	1.22897	11.2275	7.63072	1.82796e-12	6.89001e-11	17.8092
ENSG00000160145.14	KALRN	ESCA	-1.17495	9.937	-3.95661	0.00011308	0.00100744	0.441618
ENSG00000140795.11	MYLK3	ESCA	-1.16461	6.49779	-4.55689	1.01153e-05	0.000130434	2.73475
ENSG00000142875.18	PRKACB	ESCA	-1.12537	11.6279	-4.88103	2.4906e-06	3.69817e-05	4.07699
ENSG00000160396.8	HIPK4	ESCA	-1.08883	7.42025	-3.5444	0.000513268	0.00349308	-0.978075
ENSG00000112655.14	PTK7	ESCA	1.05119	12.5149	4.27719	3.21054e-05	0.000349592	1.63417
ENSG00000097046.11	CDC7	ESCA	1.02243	11.2125	6.17648	5.00938e-09	1.29189e-07	10.0811
ENSG00000072133.9	RPS6KA6	HNSC	-2.96166	6.29286	-7.64704	9.49773e-14	8.21289e-13	20.2807
ENSG00000178568.12	ERBB4	HNSC	-2.94777	5.30077	-7.87241	1.92074e-14	1.8933e-13	21.8507
ENSG00000140795.11	MYLK3	HNSC	-2.7835	6.49887	-10.5735	7.11822e-24	1.63719e-22	43.2718
ENSG00000004799.7	PDK4	HNSC	-2.57116	10.1602	-11.572	8.12865e-28	2.45384e-26	52.2558
ENSG00000080224.16	EPHA6	HNSC	-2.37987	5.09521	-5.50759	5.63797e-08	2.21393e-07	7.30127
ENSG00000162409.9	PRKAA2	HNSC	-2.35407	8.30111	-7.82696	2.65896e-14	2.53156e-13	21.5312
ENSG00000047936.9	ROS1	HNSC	2.05019	7.25308	5.26495	2.02832e-07	7.2035e-07	6.06331
ENSG00000140538.15	NTRK3	HNSC	-1.97446	5.84242	-8.04865	5.36924e-15	5.6377e-14	23.1036
ENSG00000070886.9	EPHA8	HNSC	1.86454	5.27896	4.49169	8.64884e-06	2.47183e-05	2.45777
ENSG00000114124.2	GRK7	HNSC	1.86147	7.31421	7.78607	3.55823e-14	3.30504e-13	21.2449
ENSG00000141639.10	MAPK4	HNSC	-1.79313	6.2113	-4.95038	9.91934e-07	3.11106e-06	4.53351
ENSG00000155657.22	TTN	HNSC	-1.78392	8.36649	-5.66032	2.45697e-08	1.03193e-07	8.10607
ENSG00000027644.4	INSRR	HNSC	1.72017	6.20644	6.26528	7.61545e-10	3.95512e-09	11.4836
ENSG00000130822.14	PNCK	HNSC	1.7192	9.10959	6.13732	1.62679e-09	7.85737e-09	10.7442
ENSG00000058404.18	CAMK2B	HNSC	-1.66178	8.11127	-6.65123	7.14442e-11	4.10804e-10	13.7927
ENSG00000135333.12	EPHA7	HNSC	-1.64347	6.52794	-3.85433	0.000130027	0.000312454	-0.113876
ENSG00000164076.15	CAMKV	HNSC	1.56683	5.07876	3.8423	0.000136388	0.000326115	-0.158839
ENSG00000095777.13	MYO3A	HNSC	-1.55354	6.69474	-3.37522	0.00079064	0.00166759	-1.80173
ENSG00000127564.15	PKMYT1	HNSC	1.49696	11.9817	15.4372	8.5986e-45	2.07656e-42	91.0222
ENSG00000133216.15	EPHB2	HNSC	1.49608	10.628	9.02266	3.21763e-18	5.35902e-17	30.4105
ENSG00000126562.15	WNK4	HNSC	-1.48442	7.94235	-7.46689	3.32127e-13	2.62979e-12	19.0521
ENSG00000196335.11	STK31	HNSC	1.46327	8.14167	4.60289	5.20085e-06	1.54111e-05	2.94391
ENSG00000130413.14	STK33	HNSC	-1.463	6.72103	-5.31201	1.58826e-07	5.72486e-07	6.29954
ENSG00000188906.12	LRRK2	HNSC	-1.41879	8.92918	-8.49035	2.00538e-16	2.76742e-15	26.3385
ENSG00000166851.13	PLK1	HNSC	1.41047	12.5189	16.2038	2.10302e-48	1.01576e-45	99.2789
ENSG00000178999.11	AURKB	HNSC	1.40953	12.6786	13.5031	5.30284e-36	3.20159e-34	70.9369
ENSG00000163491.15	NEK10	HNSC	-1.35198	6.57641	-8.22031	1.51993e-15	1.79055e-14	24.3449
ENSG00000165304.6	MELK	HNSC	1.34747	12.2883	13.1133	2.69078e-34	1.44405e-32	67.0426
ENSG00000136383.6	ALPK3	HNSC	-1.34418	9.86152	-7.82621	2.67307e-14	2.53156e-13	21.526
ENSG00000164776.8	PHKG1	HNSC	-1.33809	9.11251	-7.40193	5.18608e-13	3.97599e-12	18.6149
ENSG00000117650.11	NEK2	HNSC	1.32022	11.8019	13.7008	7.08363e-37	5.70232e-35	72.9337
ENSG00000102010.13	BMX	HNSC	-1.3036	8.48632	-7.70075	6.51027e-14	5.82308e-13	20.6516
ENSG00000146216.10	TTBK1	HNSC	1.30226	6.95448	7.22944	1.66871e-12	1.1681e-11	17.4692
ENSG00000157404.14	KIT	HNSC	-1.29221	9.9003	-7.50771	2.50604e-13	2.01737e-12	19.3284
ENSG00000169071.13	ROR2	HNSC	1.26115	10.6379	6.8258	2.35954e-11	1.42457e-10	14.8757
ENSG00000087586.16	AURKA	HNSC	1.25252	12.3882	15.0252	7.04619e-43	1.13444e-40	86.6484
ENSG00000162526.6	TSSK3	HNSC	1.25159	6.71686	4.21381	2.94341e-05	7.68468e-05	1.29133
ENSG00000008118.8	CAMK1G	HNSC	1.23946	8.09108	7.14025	3.02749e-12	2.05955e-11	16.8855
ENSG00000160145.14	KALRN	HNSC	-1.22276	9.33012	-10.0726	5.55517e-22	1.11798e-20	38.9641
ENSG00000169679.13	BUB1	HNSC	1.20977	11.6691	14.4109	4.59118e-40	5.54385e-38	80.2177
ENSG00000133083.13	DCLK1	HNSC	-1.18841	8.79985	-5.59787	3.45844e-08	1.44002e-07	7.77465
ENSG00000154358.18	OBSCN	HNSC	-1.18114	10.1167	-7.64668	9.52219e-14	8.21289e-13	20.2782
ENSG00000145949.9	MYLK4	HNSC	-1.17993	8.59056	-7.72556	5.46424e-14	4.97967e-13	20.8236
ENSG00000156970.11	BUB1B	HNSC	1.16907	11.7245	12.5903	4.76434e-32	2.30118e-30	61.9105
ENSG00000113721.12	PDGFRB	HNSC	1.15296	12.5862	8.05445	5.14682e-15	5.52425e-14	23.1452
ENSG00000184343.9	SRPK3	HNSC	-1.14343	8.85826	-4.81549	1.91019e-06	5.83937e-06	3.90384
ENSG00000185483.10	ROR1	HNSC	-1.13057	8.97991	-6.65213	7.10439e-11	4.10804e-10	13.7982
ENSG00000135605.11	TEC	HNSC	-1.12121	9.50855	-9.79404	5.89786e-21	1.13947e-19	36.6301
ENSG00000112655.14	PTK7	HNSC	1.11984	13.1457	13.7763	3.27269e-37	3.16142e-35	73.6997
ENSG00000101049.13	SGK2	HNSC	-1.10687	6.87293	-3.66539	0.000271389	0.000595823	-0.804932
ENSG00000169302.13	STK32A	HNSC	-1.09492	6.48524	-4.2331	2.70923e-05	7.1506e-05	1.37008
ENSG00000106123.10	EPHB6	HNSC	-1.0858	11.0964	-6.19569	1.1526e-09	5.73921e-09	11.0798
ENSG00000162878.11	PKDCC	HNSC	-1.07527	9.53422	-4.37271	1.47305e-05	4.03067e-05	1.94985
ENSG00000112742.8	TTK	HNSC	1.07424	11.533	11.8227	7.70684e-29	2.65886e-27	54.589
ENSG00000170312.14	CDK1	HNSC	1.07234	12.6042	12.3981	3.10186e-31	1.362e-29	60.0536
ENSG00000198400.10	NTRK1	HNSC	1.0629	8.02818	6.85614	1.94172e-11	1.21799e-10	15.0663
ENSG00000165238.15	WNK2	HNSC	-1.06108	9.57599	-3.3648	0.000820475	0.001723	-1.83608
ENSG00000177602.5	GSG2	HNSC	1.05752	10.6606	11.9688	1.92617e-29	7.15648e-28	55.9626
ENSG00000119121.20	TRPM6	HNSC	-1.04433	8.03324	-5.74911	1.50293e-08	6.42403e-08	8.58287
ENSG00000135333.12	EPHA7	KICH	-6.58714	6.02009	-11.9377	3.39818e-20	1.62433e-18	35.3334
ENSG00000198796.6	ALPK2	KICH	-5.84517	5.97483	-11.1728	1.20351e-18	4.10911e-17	31.7772
ENSG00000068078.16	FGFR3	KICH	-4.72466	9.34394	-20.0231	8.89596e-35	4.25227e-32	68.7814
ENSG00000142149.7	HUNK	KICH	-4.61105	8.21703	-10.4928	2.97775e-17	7.4914e-16	28.5801
ENSG00000181085.13	MAPK15	KICH	-4.02628	7.8816	-9.89718	5.05455e-16	1.0067e-14	25.7601
ENSG00000148053.14	NTRK2	KICH	-4.01782	8.9622	-17.3212	2.69138e-30	6.43239e-28	58.5197
ENSG00000126562.15	WNK4	KICH	-3.85694	10.1803	-15.8536	1.07048e-27	1.27923e-25	52.5568
ENSG00000160867.13	FGFR4	KICH	-3.48437	9.42901	-13.7832	7.90384e-24	6.29672e-22	43.6766
ENSG00000134853.10	PDGFRA	KICH	-3.22149	9.24962	-9.13251	1.94486e-14	2.26987e-13	22.1285
ENSG00000171435.12	KSR2	KICH	-3.14881	7.07499	-8.76216	1.1394e-13	9.555e-13	20.3714
ENSG00000095777.13	MYO3A	KICH	-3.13618	5.50085	-5.30866	7.99319e-07	2.07649e-06	4.8119
ENSG00000077264.13	PAK3	KICH	-3.11849	5.72531	-7.50535	4.37379e-11	2.34907e-10	14.4692
ENSG00000138669.8	PRKG2	KICH	-2.99147	7.15755	-5.26869	9.4393e-07	2.38729e-06	4.64971
ENSG00000123572.15	NRK	KICH	-2.90363	9.29061	-4.99972	2.84474e-06	6.83309e-06	3.57565
ENSG00000198400.10	NTRK1	KICH	-2.85545	6.50136	-6.13114	2.32428e-08	7.55786e-08	8.27693
ENSG00000188906.12	LRRK2	KICH	-2.71883	9.70894	-9.88095	5.46102e-16	1.04297e-14	25.6831
ENSG00000065675.13	PRKCQ	KICH	-2.66252	10.2104	-10.7007	1.11292e-17	3.12926e-16	29.5606
ENSG00000122025.13	FLT3	KICH	-2.62504	6.26633	-5.28875	8.68419e-07	2.21981e-06	4.73102
ENSG00000114670.12	NEK11	KICH	-2.6092	9.19563	-13.8523	5.81972e-24	5.56365e-22	43.9819
ENSG00000116783.13	TNNI3K	KICH	-2.47692	5.74484	-6.66847	2.08611e-09	8.10699e-09	10.6502
ENSG00000136573.11	BLK	KICH	-2.37947	5.52814	-3.77514	0.000287588	0.000558808	-0.866731
ENSG00000231274.5	SBK3	KICH	-2.36957	5.96712	-3.95468	0.000153241	0.000311698	-0.267608
ENSG00000196730.11	DAPK1	KICH	-2.35924	10.7844	-11.1265	1.49582e-18	4.76669e-17	31.5605
ENSG00000157404.14	KIT	KICH	2.13636	13.9501	9.57744	2.32309e-15	3.82909e-14	24.2421
ENSG00000120156.19	TEK	KICH	-2.13054	11.5234	-12.821	5.91775e-22	3.14298e-20	39.3725
ENSG00000116106.10	EPHA4	KICH	-2.11709	9.65284	-11.8197	5.87251e-20	2.55187e-18	34.7879
ENSG00000004799.7	PDK4	KICH	-2.06971	12.9716	-9.28253	9.49925e-15	1.29733e-13	22.8411
ENSG00000165238.15	WNK2	KICH	-1.98369	7.13328	-9.51089	3.19192e-15	5.08579e-14	23.926
ENSG00000109339.17	MAPK10	KICH	-1.90656	9.85535	-8.43608	5.38721e-13	3.90164e-12	18.8284
ENSG00000140795.11	MYLK3	KICH	-1.87979	7.3188	-8.26636	1.20692e-12	7.90287e-12	18.0278
ENSG00000183943.5	PRKX	KICH	-1.8149	11.1762	-9.14842	1.8025e-14	2.20922e-13	22.2041
ENSG00000008118.8	CAMK1G	KICH	-1.77634	9.54489	-5.70178	1.51259e-07	4.40866e-07	6.43928
ENSG00000140538.15	NTRK3	KICH	-1.74384	7.31904	-8.24317	1.34739e-12	8.70342e-12	17.9185
ENSG00000169679.13	BUB1	KICH	1.73272	9.14722	8.55029	3.12802e-13	2.30029e-12	19.3682
ENSG00000163932.12	PRKCD	KICH	1.72831	13.9811	9.80387	7.88628e-16	1.39616e-14	25.3173
ENSG00000087586.16	AURKA	KICH	1.72543	11.1449	16.0267	5.20943e-28	8.30036e-26	53.2746
ENSG00000101213.6	PTK6	KICH	-1.71857	8.16599	-5.41953	5.02501e-07	1.34187e-06	5.265
ENSG00000166501.11	PRKCB	KICH	-1.71729	8.57066	-7.25765	1.38846e-10	6.77227e-10	13.3263
ENSG00000138395.13	CDK15	KICH	-1.65366	6.09307	-3.73384	0.00033155	0.000639037	-1.00171
ENSG00000058404.18	CAMK2B	KICH	1.65343	9.99098	4.43658	2.59983e-05	5.59784e-05	1.43373
ENSG00000123612.14	ACVR1C	KICH	1.6485	8.79362	3.90241	0.000184405	0.000367273	-0.444081
ENSG00000152953.11	STK32B	KICH	-1.64277	10.7246	-5.77115	1.12174e-07	3.37229e-07	6.73215
ENSG00000168078.8	PBK	KICH	1.64123	9.62074	6.52823	3.93828e-09	1.4593e-08	10.0239
ENSG00000180815.13	MAP3K15	KICH	-1.63994	9.2109	-5.27357	9.2497e-07	2.35179e-06	4.6695
ENSG00000169302.13	STK32A	KICH	1.63357	11.2144	7.06583	3.37634e-10	1.52254e-09	12.4479
ENSG00000118515.10	SGK1	KICH	-1.61579	11.695	-8.00201	4.22447e-12	2.49296e-11	16.785
ENSG00000169071.13	ROR2	KICH	-1.58672	9.11126	-4.77601	6.96571e-06	1.59312e-05	2.70653
ENSG00000162878.11	PKDCC	KICH	1.57843	12.4735	6.55935	3.42158e-09	1.27775e-08	10.1625
ENSG00000163673.6	DCLK3	KICH	1.57361	7.00046	7.25475	1.40733e-10	6.79501e-10	13.3129
ENSG00000182580.2	EPHB3	KICH	-1.56534	9.92031	-5.71796	1.4109e-07	4.16302e-07	6.50745
ENSG00000060140.7	STYK1	KICH	-1.55052	7.96886	-6.26001	1.31183e-08	4.44718e-08	8.8393
ENSG00000198648.9	STK39	KICH	1.54222	12.7837	13.4916	2.89036e-23	1.97371e-21	42.3835
ENSG00000165304.6	MELK	KICH	1.52429	9.0209	7.11434	2.69829e-10	1.25222e-09	12.6694
ENSG00000112742.8	TTK	KICH	1.48474	9.03518	8.65488	1.90042e-13	1.4419e-12	19.8631
ENSG00000127564.15	PKMYT1	KICH	1.48222	8.61065	6.94643	5.8531e-10	2.54344e-09	11.9044
ENSG00000168297.14	PXK	KICH	1.44076	13.1115	9.08519	2.43796e-14	2.53336e-13	21.9039
ENSG00000198870.7	STKLD1	KICH	-1.40004	8.20244	-9.41912	4.94724e-15	7.38994e-14	23.49
ENSG00000170390.13	DCLK2	KICH	1.39955	11.8909	9.32601	7.71778e-15	1.08503e-13	23.0477
ENSG00000101255.9	TRIB3	KICH	1.3895	11.865	5.53817	3.04338e-07	8.55726e-07	5.75508
ENSG00000071909.17	MYO3B	KICH	-1.38659	10.464	-6.20579	1.66964e-08	5.58103e-08	8.60211
ENSG00000142627.12	EPHA2	KICH	-1.3724	11.9269	-8.33675	8.63943e-13	5.8886e-12	18.3596
ENSG00000146216.10	TTBK1	KICH	-1.37079	6.9345	-5.5401	3.01855e-07	8.53769e-07	5.76309
ENSG00000214102.6	WEE2	KICH	-1.3673	6.79713	-4.20132	6.27335e-05	0.000130377	0.586787
ENSG00000066468.19	FGFR2	KICH	-1.35058	11.4357	-4.70657	9.15846e-06	2.06497e-05	2.44147
ENSG00000006062.12	MAP3K14	KICH	-1.34247	10.649	-9.87296	5.67304e-16	1.04297e-14	25.6452
ENSG00000065534.17	MYLK	KICH	-1.33062	11.3843	-8.33639	8.65402e-13	5.8886e-12	18.3579
ENSG00000080823.20	MOK	KICH	-1.32007	9.22458	-8.82768	8.33565e-14	7.51781e-13	20.6819
ENSG00000182866.15	LCK	KICH	-1.31751	9.6214	-6.16088	2.03758e-08	6.71697e-08	8.40632
ENSG00000196411.8	EPHB4	KICH	-1.30284	11.7802	-8.6858	1.63996e-13	1.26436e-12	20.0096
ENSG00000136383.6	ALPK3	KICH	1.29468	12.2837	7.82158	9.90259e-12	5.77249e-11	15.9405
ENSG00000133216.15	EPHB2	KICH	-1.28779	9.32884	-5.5111	3.41381e-07	9.43237e-07	5.64277
ENSG00000125508.3	SRMS	KICH	-1.27105	7.93036	-3.27603	0.00149989	0.00262618	-2.42285
ENSG00000166483.9	WEE1	KICH	-1.26041	10.8935	-9.09431	2.33405e-14	2.47928e-13	21.9472
ENSG00000134070.4	IRAK2	KICH	-1.24104	10.0742	-7.66835	2.03668e-11	1.119e-10	15.2261
ENSG00000143479.14	DYRK3	KICH	-1.21895	9.56064	-8.99761	3.7039e-14	3.6132e-13	21.4881
ENSG00000183049.11	CAMK1D	KICH	1.19772	11.1199	6.62231	2.57262e-09	9.8377e-09	10.4436
ENSG00000072195.13	SPEG	KICH	-1.19522	7.84451	-5.15269	1.52419e-06	3.7946e-06	4.18276
ENSG00000160469.15	BRSK1	KICH	-1.16119	8.58821	-6.05855	3.2017e-08	1.01352e-07	7.96227
ENSG00000130822.14	PNCK	KICH	1.15998	8.2884	3.64629	0.000446789	0.000847481	-1.28425
ENSG00000106123.10	EPHB6	KICH	-1.15959	10.4785	-8.68777	1.62459e-13	1.26436e-12	20.0189
ENSG00000105976.13	MET	KICH	1.15132	13.713	7.6884	1.85356e-11	1.03023e-10	15.3194
ENSG00000198208.10	RPS6KL1	KICH	1.15021	9.98073	8.04482	3.44998e-12	2.08746e-11	16.9858
ENSG00000196632.9	WNK3	KICH	1.13868	10.3166	7.34223	9.36794e-11	4.81492e-10	13.7155
ENSG00000152495.9	CAMK4	KICH	-1.13484	7.72636	-7.79634	1.11535e-11	6.42336e-11	15.8226
ENSG00000117266.14	CDK18	KICH	-1.13419	11.4912	-9.22783	1.23354e-14	1.63786e-13	22.5813
ENSG00000069020.17	MAST4	KICH	-1.12823	10.368	-6.79127	1.19196e-09	5.04211e-09	11.2023
ENSG00000188130.12	MAPK12	KICH	-1.12514	9.17498	-6.27999	1.20004e-08	4.18701e-08	8.92691
ENSG00000100784.8	RPS6KA5	KICH	-1.09736	8.09257	-7.10784	2.78066e-10	1.27803e-09	12.6397
ENSG00000081320.9	STK17B	KICH	-1.09602	10.3798	-7.2324	1.56129e-10	7.3891e-10	13.2103
ENSG00000184304.13	PRKD1	KICH	-1.0937	11.3208	-6.65199	2.24835e-09	8.66704e-09	10.5764
ENSG00000166851.13	PLK1	KICH	1.08697	9.23771	5.07538	2.09169e-06	5.10117e-06	3.87468
ENSG00000165752.15	STK32C	KICH	-1.08556	10.4086	-6.27411	1.23193e-08	4.20618e-08	8.90111
ENSG00000196335.11	STK31	KICH	-1.08267	6.01941	-3.48426	0.000766835	0.001378	-1.79391
ENSG00000173846.11	PLK3	KICH	-1.06504	10.833	-6.37985	7.67865e-09	2.7597e-08	9.3663
ENSG00000164078.11	MST1R	KICH	-1.04365	8.67815	-5.51738	3.32409e-07	9.23789e-07	5.66881
ENSG00000106683.13	LIMK1	KICH	1.04079	12.0072	9.99233	3.21214e-16	6.67567e-15	26.2115
ENSG00000174292.11	TNK1	KICH	-1.01061	10.584	-6.81768	1.05641e-09	4.54921e-09	11.3215
ENSG00000099875.13	MKNK2	KICH	1.00234	14.0605	9.47853	3.72518e-15	5.74399e-14	23.7723
ENSG00000141639.10	MAPK4	KIRC	-5.3023	6.02642	-16.6173	2.52857e-51	4.0457e-50	105.8
ENSG00000123572.15	NRK	KIRC	-5.0353	7.13859	-21.5262	1.14943e-76	9.19542e-75	163.942
ENSG00000130822.14	PNCK	KIRC	4.50469	11.5238	18.7673	3.19741e-62	8.52643e-61	130.797
ENSG00000178568.12	ERBB4	KIRC	-4.29051	7.68798	-20.0574	6.27928e-69	2.51171e-67	146.186
ENSG00000138696.9	BMPR1B	KIRC	-4.00569	8.19786	-15.3879	2.63064e-45	2.86979e-44	92.0067
ENSG00000071909.17	MYO3B	KIRC	-3.84617	8.08284	-20.8794	3.00803e-73	1.60428e-71	156.098
ENSG00000027644.4	INSRR	KIRC	-3.58325	6.24739	-12.6145	1.53948e-32	8.59247e-32	62.7694
ENSG00000126562.15	WNK4	KIRC	-3.1599	10.0244	-23.228	1.0326e-85	4.95646e-83	184.706
ENSG00000171435.12	KSR2	KIRC	-3.01557	7.14089	-15.419	1.86192e-45	2.07842e-44	92.3507
ENSG00000180815.13	MAP3K15	KIRC	-2.98221	7.71042	-17.5551	5.01659e-56	1.09453e-54	116.584
ENSG00000072133.9	RPS6KA6	KIRC	-2.91829	9.00618	-14.2695	5.2328e-40	4.25719e-39	79.8665
ENSG00000134853.10	PDGFRA	KIRC	-2.42831	9.67385	-13.1731	5.26761e-35	3.37127e-34	68.4116
ENSG00000140795.11	MYLK3	KIRC	-2.28102	7.21659	-19.1317	4.17619e-64	1.17916e-62	135.119
ENSG00000130413.14	STK33	KIRC	-2.27222	8.49473	-9.02279	2.4404e-18	7.86168e-18	30.3552
ENSG00000115085.12	ZAP70	KIRC	2.22493	10.0803	19.4882	5.88272e-66	1.88247e-64	139.367
ENSG00000163673.6	DCLK3	KIRC	2.2158	7.69409	15.3716	3.15244e-45	3.3626e-44	91.8266
ENSG00000127564.15	PKMYT1	KIRC	2.19602	8.90328	22.1175	8.39954e-80	1.00794e-77	171.14
ENSG00000178999.11	AURKB	KIRC	2.18467	9.8099	20.581	1.1215e-71	5.38318e-70	152.492
ENSG00000095777.13	MYO3A	KIRC	2.10372	9.76284	12.0003	6.71937e-30	3.50576e-29	56.7318
ENSG00000169302.13	STK32A	KIRC	-2.09235	8.49194	-10.166	1.63318e-22	6.37338e-22	39.8647
ENSG00000165304.6	MELK	KIRC	2.06536	9.81679	22.3559	4.54202e-81	7.26723e-79	174.049
ENSG00000101255.9	TRIB3	KIRC	1.96415	12.307	16.224	2.22661e-49	3.14345e-48	101.342
ENSG00000148053.14	NTRK2	KIRC	-1.87925	10.2089	-12.0588	3.79514e-30	2.00183e-29	57.299
ENSG00000169679.13	BUB1	KIRC	1.83873	9.60562	18.6087	2.09899e-61	5.30272e-60	128.922
ENSG00000070808.14	CAMK2A	KIRC	-1.82662	6.47953	-9.20575	5.54076e-19	1.84692e-18	31.8205
ENSG00000010671.14	BTK	KIRC	1.77456	10.6167	21.0198	5.46947e-74	3.28168e-72	157.797
ENSG00000113263.11	ITK	KIRC	1.74772	9.68666	15.7186	6.60505e-47	8.34322e-46	95.6742
ENSG00000007264.12	MATK	KIRC	1.70296	10.0256	19.2004	1.83976e-64	5.51928e-63	135.936
ENSG00000117650.11	NEK2	KIRC	1.67455	9.36332	16.5367	6.35132e-51	9.52698e-50	104.883
ENSG00000104814.11	MAP4K1	KIRC	1.67199	10.5868	16.6213	2.417e-51	4.00055e-50	105.845
ENSG00000105639.17	JAK3	KIRC	1.66694	11.2174	16.6495	1.75008e-51	3.00013e-50	106.167
ENSG00000168078.8	PBK	KIRC	1.6434	9.85606	17.052	1.71501e-53	3.43002e-52	110.773
ENSG00000119408.15	NEK6	KIRC	1.63622	13.1464	17.6648	1.3968e-56	3.19268e-55	117.858
ENSG00000196632.9	WNK3	KIRC	-1.63307	8.30093	-15.2867	8.06504e-45	8.23663e-44	90.8916
ENSG00000119121.20	TRPM6	KIRC	-1.63283	7.92418	-13.6447	3.93436e-37	2.90537e-36	73.2801
ENSG00000166851.13	PLK1	KIRC	1.61484	9.77568	16.873	1.34771e-52	2.5876e-51	108.72
ENSG00000101336.11	HCK	KIRC	1.56908	11.8813	19.8956	4.4094e-68	1.62809e-66	144.243
ENSG00000163545.7	NUAK2	KIRC	-1.53647	11.8982	-16.2027	2.83507e-49	3.88809e-48	101.101
ENSG00000250506.5	CDK3	KIRC	1.53249	8.29891	8.0923	3.24256e-15	8.55181e-15	23.2583
ENSG00000117266.14	CDK18	KIRC	1.52087	13.5653	15.0897	7.08989e-44	6.9452e-43	88.7283
ENSG00000145632.13	PLK2	KIRC	1.51959	12.9642	19.6781	6.02482e-67	2.06565e-65	141.637
ENSG00000142235.7	LMTK3	KIRC	-1.48096	8.79906	-9.59456	2.20857e-20	7.9113e-20	35.0072
ENSG00000138669.8	PRKG2	KIRC	-1.47379	8.10277	-5.24778	2.13596e-07	3.79726e-07	5.64072
ENSG00000157404.14	KIT	KIRC	-1.46641	11.0793	-11.6077	2.97263e-28	1.42686e-27	52.9697
ENSG00000006432.14	MAP3K9	KIRC	-1.45942	8.99236	-15.6825	9.89293e-47	1.21759e-45	95.2721
ENSG00000135409.9	AMHR2	KIRC	1.42793	4.90702	5.18671	2.92777e-07	5.16665e-07	5.33586
ENSG00000142149.7	HUNK	KIRC	-1.40864	10.2431	-10.388	2.30285e-23	9.44758e-23	41.8054
ENSG00000214102.6	WEE2	KIRC	-1.39858	6.69086	-7.94535	9.55546e-15	2.45274e-14	22.1936
ENSG00000165238.15	WNK2	KIRC	-1.36206	7.21604	-7.40076	4.57515e-13	1.08181e-12	18.3876
ENSG00000101049.13	SGK2	KIRC	-1.35182	11.4283	-13.1415	7.28706e-35	4.60236e-34	68.0891
ENSG00000152256.12	PDK1	KIRC	1.34425	11.4014	21.067	3.07936e-74	2.11156e-72	158.37
ENSG00000168404.11	MLKL	KIRC	1.32921	11.3488	22.5743	3.13065e-82	7.51356e-80	176.715
ENSG00000133083.13	DCLK1	KIRC	1.32555	10.2899	11.5301	6.2331e-28	2.93322e-27	52.2349
ENSG00000205111.7	CDKL4	KIRC	-1.29268	5.69614	-4.08373	5.03057e-05	7.73934e-05	0.401517
ENSG00000123612.14	ACVR1C	KIRC	-1.27963	6.88645	-8.66986	4.00294e-17	1.18606e-16	27.5925
ENSG00000198796.6	ALPK2	KIRC	1.26999	11.7908	7.85518	1.84037e-14	4.67397e-14	21.5482
ENSG00000170209.4	ANKK1	KIRC	1.26898	8.2111	8.68613	3.52489e-17	1.05747e-16	27.718
ENSG00000171094.14	ALK	KIRC	1.26195	6.52403	8.49562	1.54411e-16	4.41173e-16	26.2602
ENSG00000177602.5	GSG2	KIRC	1.25999	8.39151	13.0434	1.99133e-34	1.22543e-33	67.0899
ENSG00000146904.7	EPHA1	KIRC	-1.23048	9.93657	-14.7083	4.58695e-42	4.23411e-41	84.5791
ENSG00000112742.8	TTK	KIRC	1.22764	9.156	14.6595	7.79404e-42	7.05876e-41	84.0516
ENSG00000182578.12	CSF1R	KIRC	1.22401	12.8644	13.7642	1.12116e-37	8.67992e-37	74.5284
ENSG00000102755.9	FLT1	KIRC	1.21624	13.4688	11.6485	2.01303e-28	9.76017e-28	53.3566
ENSG00000065675.13	PRKCQ	KIRC	-1.19935	10.9283	-12.8997	8.62118e-34	5.23819e-33	65.6335
ENSG00000120156.19	TEK	KIRC	-1.19817	12.0671	-11.7047	1.1739e-28	5.80897e-28	53.8919
ENSG00000138769.9	CDKL2	KIRC	-1.18969	10.3613	-12.827	1.80471e-33	1.06946e-32	64.8994
ENSG00000188322.4	SBK1	KIRC	-1.18494	9.27545	-13.3434	9.08452e-36	6.22939e-35	70.1588
ENSG00000141068.12	KSR1	KIRC	1.17335	12.0471	13.3349	9.91915e-36	6.7059e-35	70.0714
ENSG00000164776.8	PHKG1	KIRC	1.16307	8.91193	13.3329	1.01175e-35	6.74503e-35	70.0517
ENSG00000100490.8	CDKL1	KIRC	-1.14342	10.0651	-15.5136	6.50394e-46	7.43308e-45	93.3976
ENSG00000154237.11	LRRK1	KIRC	1.14336	10.5423	14.3492	2.22577e-40	1.84201e-39	80.7169
ENSG00000198400.10	NTRK1	KIRC	-1.1177	7.48184	-7.71629	4.99363e-14	1.2292e-13	20.5658
ENSG00000182866.15	LCK	KIRC	1.11639	11.2286	9.99342	7.34103e-22	2.79658e-21	38.3764
ENSG00000060140.7	STYK1	KIRC	-1.10597	7.86275	-8.22683	1.18949e-15	3.17197e-15	24.2466
ENSG00000114124.2	GRK7	KIRC	1.10126	5.83358	4.8275	1.75482e-06	2.97638e-06	3.60918
ENSG00000167601.10	AXL	KIRC	1.10033	12.9869	13.8353	5.29944e-38	4.17005e-37	75.2736
ENSG00000141736.12	ERBB2	KIRC	-1.06633	12.6459	-17.1267	7.23825e-54	1.51059e-52	111.632
ENSG00000058404.18	CAMK2B	KIRC	-1.05435	7.88308	-6.02521	2.94154e-09	5.7396e-09	9.80227
ENSG00000165731.16	RET	KIRC	-1.05154	8.17549	-8.50428	1.4447e-16	4.15243e-16	26.3258
ENSG00000066468.19	FGFR2	KIRC	-1.04208	11.5301	-10.3028	4.90128e-23	1.94431e-22	41.057
ENSG00000044524.9	EPHA3	KIRC	1.03134	10.6538	8.66519	4.15145e-17	1.22251e-16	27.5565
ENSG00000168297.14	PXK	KIRC	-1.02947	11.209	-14.3589	2.00552e-40	1.68886e-39	80.8205
ENSG00000000938.11	FGR	KIRC	1.02197	11.5516	13.8653	3.8633e-38	3.09064e-37	75.5879
ENSG00000092445.10	TYRO3	KIRC	-1.01424	9.78842	-11.0984	3.60823e-26	1.56031e-25	48.2083
ENSG00000004660.13	CAMKK1	KIRC	1.00715	10.6728	16.4402	1.90998e-50	2.77815e-49	103.787
ENSG00000071909.17	MYO3B	KIRP	-5.5313	6.23495	-12.039	8.96282e-28	2.70005e-26	52.195
ENSG00000178568.12	ERBB4	KIRP	-5.46052	6.54258	-11.5443	5.35891e-26	1.23e-24	48.1365
ENSG00000138696.9	BMPR1B	KIRP	-4.61437	7.31541	-9.59717	2.50208e-19	3.54706e-18	32.924
ENSG00000123572.15	NRK	KIRP	-4.51194	7.36518	-9.36291	1.44206e-18	1.72986e-17	31.192
ENSG00000070808.14	CAMK2A	KIRP	-4.34741	4.74944	-9.36019	1.47146e-18	1.72986e-17	31.1721
ENSG00000137843.10	PAK6	KIRP	-4.1448	4.65245	-9.10842	9.41038e-18	9.86044e-17	29.3382
ENSG00000126562.15	WNK4	KIRP	-3.48055	9.94448	-17.6392	4.3804e-49	1.05568e-46	100.96
ENSG00000120156.19	TEK	KIRP	-3.10135	10.0395	-20.8603	1.4509e-61	6.99336e-59	129.535
ENSG00000119121.20	TRPM6	KIRP	-3.10099	6.68512	-11.7134	1.33282e-26	3.21211e-25	49.5167
ENSG00000134853.10	PDGFRA	KIRP	-2.9107	8.84467	-8.92492	3.57358e-17	3.18975e-16	28.0201
ENSG00000141639.10	MAPK4	KIRP	-2.79082	8.62233	-9.08635	1.10569e-17	1.13392e-16	29.1789
ENSG00000148053.14	NTRK2	KIRP	-2.74334	9.33187	-9.05314	1.4089e-17	1.3859e-16	28.9395
ENSG00000140795.11	MYLK3	KIRP	-2.57983	7.1868	-15.8829	2.8904e-42	4.64392e-40	85.3461
ENSG00000182580.2	EPHB3	KIRP	-2.41463	8.91449	-12.5427	1.30546e-29	5.24359e-28	56.3926
ENSG00000198400.10	NTRK1	KIRP	-2.32801	6.88447	-6.02394	4.68644e-09	1.72432e-08	9.65363
ENSG00000165304.6	MELK	KIRP	2.26633	9.68355	15.3075	4.80199e-40	5.78639e-38	80.2631
ENSG00000128052.8	KDR	KIRP	-2.25951	10.5688	-12.6555	5.02334e-30	2.42125e-28	57.3408
ENSG00000127564.15	PKMYT1	KIRP	2.18921	9.20804	13.9329	8.51389e-35	6.83949e-33	68.2518
ENSG00000157404.14	KIT	KIRP	-2.05672	10.2904	-9.17193	5.9086e-18	6.62313e-17	29.7981
ENSG00000178999.11	AURKB	KIRP	2.02711	9.73826	11.7404	1.0667e-26	2.70605e-25	49.7377
ENSG00000196632.9	WNK3	KIRP	-1.98887	7.82611	-9.55278	3.49321e-19	4.67702e-18	32.5939
ENSG00000004799.7	PDK4	KIRP	-1.90109	12.3234	-9.88902	2.73385e-20	3.99308e-19	35.1144
ENSG00000044524.9	EPHA3	KIRP	-1.8959	7.76613	-4.80007	2.44114e-06	6.42966e-06	3.5923
ENSG00000163545.7	NUAK2	KIRP	-1.8563	11.7521	-11.995	1.29201e-27	3.66323e-26	51.8321
ENSG00000123612.14	ACVR1C	KIRP	-1.85607	6.36094	-7.14439	6.16679e-12	3.49693e-11	16.1434
ENSG00000066056.12	TIE1	KIRP	-1.8493	10.5321	-14.5418	4.13784e-37	3.98888e-35	73.545
ENSG00000164076.15	CAMKV	KIRP	1.82688	5.28366	3.06487	0.00236349	0.00410084	-2.90338
ENSG00000037280.14	FLT4	KIRP	-1.77355	10.0289	-12.049	8.24069e-28	2.64801e-26	52.2784
ENSG00000092445.10	TYRO3	KIRP	-1.77098	9.31451	-8.97456	2.49455e-17	2.3576e-16	28.3751
ENSG00000162733.15	DDR2	KIRP	-1.77092	9.26142	-9.5124	4.72865e-19	6.16002e-18	32.2945
ENSG00000140538.15	NTRK3	KIRP	-1.75036	7.45704	-7.68438	1.9102e-13	1.354e-12	19.5576
ENSG00000169679.13	BUB1	KIRP	1.70089	9.19076	10.519	2.05289e-22	3.66478e-21	39.9577
ENSG00000180815.13	MAP3K15	KIRP	-1.65106	8.86366	-7.33205	1.87961e-12	1.22429e-11	17.3099
ENSG00000134398.11	ERN2	KIRP	1.64653	4.96542	3.28243	0.00114323	0.00214608	-2.23391
ENSG00000117650.11	NEK2	KIRP	1.64278	8.95219	8.76206	1.15261e-16	9.92067e-16	26.8639
ENSG00000113721.12	PDGFRB	KIRP	-1.63402	11.35	-9.4215	9.32551e-19	1.18287e-17	31.623
ENSG00000142178.7	SIK1	KIRP	-1.62093	7.28382	-3.07531	0.00228459	0.00398976	-2.87223
ENSG00000169071.13	ROR2	KIRP	-1.6173	8.66733	-5.34595	1.71667e-07	5.10763e-07	6.15461
ENSG00000214102.6	WEE2	KIRP	-1.61269	6.65903	-5.18998	3.74972e-07	1.06316e-06	5.39868
ENSG00000160469.15	BRSK1	KIRP	1.58827	10.6478	9.25394	3.23074e-18	3.70766e-17	30.3947
ENSG00000102755.9	FLT1	KIRP	-1.58352	10.7092	-10.4256	4.27824e-22	7.11072e-21	39.2303
ENSG00000105976.13	MET	KIRP	1.53408	14.2001	12.9622	3.69369e-31	2.34067e-29	59.9324
ENSG00000165731.16	RET	KIRP	-1.50089	7.51629	-6.77356	6.0573e-11	2.91962e-10	13.9032
ENSG00000065534.17	MYLK	KIRP	-1.49769	11.0979	-8.87501	5.12326e-17	4.48984e-16	27.6644
ENSG00000008118.8	CAMK1G	KIRP	-1.49423	9.16965	-6.98599	1.65347e-11	8.66275e-11	15.1758
ENSG00000116783.13	TNNI3K	KIRP	-1.47124	6.51924	-4.24191	2.9073e-05	6.57897e-05	1.22092
ENSG00000010671.14	BTK	KIRP	1.45948	10.2407	8.99275	2.18614e-17	2.10744e-16	28.5055
ENSG00000138669.8	PRKG2	KIRP	-1.44343	7.85357	-3.75562	0.000205474	0.000423242	-0.630861
ENSG00000185532.13	PRKG1	KIRP	-1.41607	9.40867	-7.17395	5.12129e-12	3.01032e-11	16.3257
ENSG00000166851.13	PLK1	KIRP	1.41493	9.77361	10.3282	9.17612e-22	1.4743e-20	38.4746
ENSG00000168078.8	PBK	KIRP	1.41242	9.42916	7.28818	2.48608e-12	1.5767e-11	17.0353
ENSG00000060140.7	STYK1	KIRP	-1.40066	7.19903	-3.28216	0.00114428	0.00214608	-2.23476
ENSG00000177602.5	GSG2	KIRP	1.39748	8.00336	8.50484	7.1392e-16	6.03701e-15	25.0643
ENSG00000100490.8	CDKL1	KIRP	-1.36361	9.84514	-9.58312	2.78099e-19	3.82982e-18	32.8194
ENSG00000188906.12	LRRK2	KIRP	1.35311	12.9279	7.08246	9.08453e-12	5.09156e-11	15.7632
ENSG00000105613.8	MAST1	KIRP	1.34083	8.00264	6.7502	6.97483e-11	3.32858e-10	13.7651
ENSG00000171132.12	PRKCE	KIRP	-1.31605	10.0882	-12.5945	8.42562e-30	3.69195e-28	56.8273
ENSG00000169302.13	STK32A	KIRP	-1.30995	9.17643	-4.9486	1.21218e-06	3.31971e-06	4.2662
ENSG00000183765.19	CHEK2	KIRP	1.29902	10.7211	12.7742	1.83302e-30	9.81685e-29	58.3417
ENSG00000071575.10	TRIB2	KIRP	-1.29513	11.6999	-11.3	3.94094e-25	8.25884e-24	46.1577
ENSG00000105639.17	JAK3	KIRP	1.28908	10.9154	8.2825	3.36267e-15	2.65706e-14	23.536
ENSG00000181409.10	AATK	KIRP	-1.19636	8.33994	-7.91231	4.19224e-14	3.10871e-13	21.0502
ENSG00000154310.15	TNIK	KIRP	1.18162	11.7836	9.16653	6.14719e-18	6.73396e-17	29.7589
ENSG00000060237.15	WNK1	KIRP	-1.16228	12.3272	-12.9563	3.88494e-31	2.34067e-29	59.8823
ENSG00000062524.14	LTK	KIRP	-1.15349	8.59723	-4.40064	1.47355e-05	3.48162e-05	1.86902
ENSG00000171435.12	KSR2	KIRP	-1.1318	8.62941	-6.03831	4.32697e-09	1.60431e-08	9.73142
ENSG00000171094.14	ALK	KIRP	1.10619	6.60224	3.72589	0.000230126	0.00046802	-0.737433
ENSG00000168404.11	MLKL	KIRP	1.08423	11.091	12.1594	3.27883e-28	1.12886e-26	53.193
ENSG00000112742.8	TTK	KIRP	1.0838	8.67858	6.74736	7.09505e-11	3.35276e-10	13.7483
ENSG00000095777.13	MYO3A	KIRP	1.08129	8.9655	3.35702	0.000883123	0.00168247	-1.99452
ENSG00000185189.14	NRBP2	KIRP	1.06278	12.6954	8.5011	7.32913e-16	6.09076e-15	25.0384
ENSG00000181085.13	MAPK15	KIRP	1.02354	11.4678	3.56477	0.000419862	0.000836255	-1.30138
ENSG00000138696.9	BMPR1B	LIHC	-3.1897	5.81649	-7.42426	6.38987e-13	4.21191e-12	18.3409
ENSG00000130822.14	PNCK	LIHC	3.16864	5.21266	5.71546	2.07969e-08	7.2096e-08	8.18379
ENSG00000117650.11	NEK2	LIHC	2.88641	10.6494	16.7755	1.08733e-48	2.54434e-46	99.9751
ENSG00000165304.6	MELK	LIHC	2.86069	10.5399	17.7837	4.01596e-53	1.87947e-50	110.123
ENSG00000231274.5	SBK3	LIHC	2.70568	5.89574	5.32161	1.67907e-07	5.27386e-07	6.15894
ENSG00000165731.16	RET	LIHC	-2.69765	7.63855	-8.974	9.68355e-18	1.16203e-16	29.2705
ENSG00000168078.8	PBK	LIHC	2.69335	10.7198	15.9723	3.40494e-45	3.98377e-43	91.973
ENSG00000112742.8	TTK	LIHC	2.68361	9.78713	15.6931	5.46872e-44	3.65623e-42	89.2132
ENSG00000058404.18	CAMK2B	LIHC	-2.6043	8.39558	-8.11223	5.55354e-15	4.81307e-14	23.0078
ENSG00000156970.11	BUB1B	LIHC	2.50877	10.0383	14.9619	7.40436e-41	3.46524e-39	82.0468
ENSG00000170312.14	CDK1	LIHC	2.47633	11.1232	15.7229	4.06657e-44	3.29234e-42	89.5077
ENSG00000169679.13	BUB1	LIHC	2.38347	10.0763	16.1017	9.35585e-46	1.45951e-43	93.2571
ENSG00000134853.10	PDGFRA	LIHC	-2.3374	9.58742	-8.03001	9.94691e-15	8.31278e-14	22.434
ENSG00000123572.15	NRK	LIHC	-2.33485	5.48399	-6.57316	1.46665e-10	6.79594e-10	13.0133
ENSG00000185988.10	PLK5	LIHC	2.30947	5.95659	5.44242	8.96209e-08	2.87278e-07	6.76673
ENSG00000166851.13	PLK1	LIHC	2.22974	10.6265	14.5802	3.07016e-39	1.19736e-37	78.3456
ENSG00000178999.11	AURKB	LIHC	2.18904	11.0529	14.3228	3.72024e-38	1.33929e-36	75.8672
ENSG00000177602.5	GSG2	LIHC	2.0899	8.54487	11.0523	4.29448e-25	9.13552e-24	46.0193
ENSG00000127564.15	PKMYT1	LIHC	2.08083	10.0732	15.5978	1.40722e-43	8.23226e-42	88.2738
ENSG00000136573.11	BLK	LIHC	-1.9997	7.1539	-6.37686	4.78121e-10	2.03419e-09	11.8587
ENSG00000087586.16	AURKA	LIHC	1.77369	11.8569	15.3158	2.28461e-42	1.188e-40	85.5036
ENSG00000140538.15	NTRK3	LIHC	-1.75868	5.30839	-6.38137	4.65456e-10	1.99847e-09	11.8849
ENSG00000101306.9	MYLK2	LIHC	1.7582	6.39358	5.24466	2.48968e-07	7.71637e-07	5.77801
ENSG00000126562.15	WNK4	LIHC	1.74417	9.22601	6.57833	1.42114e-10	6.65095e-10	13.0441
ENSG00000148053.14	NTRK2	LIHC	-1.72048	6.81556	-5.39	1.17848e-07	3.75189e-07	6.50156
ENSG00000154928.15	EPHB1	LIHC	-1.71101	7.87042	-8.61108	1.48138e-16	1.47508e-15	26.5792
ENSG00000062524.14	LTK	LIHC	-1.68096	8.8552	-8.88077	1.96543e-17	2.19005e-16	28.5719
ENSG00000142178.7	SIK1	LIHC	-1.66937	8.21571	-3.72049	0.000225922	0.000487242	-0.729963
ENSG00000130413.14	STK33	LIHC	-1.66863	5.55952	-3.85991	0.000131319	0.000291267	-0.219332
ENSG00000169302.13	STK32A	LIHC	-1.58566	5.42284	-4.27556	2.36309e-05	5.97798e-05	1.40622
ENSG00000123612.14	ACVR1C	LIHC	-1.54597	8.25923	-8.28167	1.64913e-15	1.51331e-14	24.2037
ENSG00000066468.19	FGFR2	LIHC	-1.49366	11.3431	-4.32059	1.94545e-05	4.97524e-05	1.59147
ENSG00000142627.12	EPHA2	LIHC	-1.4561	12.0356	-11.9526	1.54852e-28	4.83137e-27	53.8785
ENSG00000173334.3	TRIB1	LIHC	-1.45243	13.5325	-14.7883	4.04457e-40	1.72078e-38	80.3596
ENSG00000152495.9	CAMK4	LIHC	-1.44809	7.76621	-11.1166	2.46421e-25	5.49166e-24	46.5697
ENSG00000004799.7	PDK4	LIHC	-1.4307	13.3847	-7.77756	5.80094e-14	4.30927e-13	20.6989
ENSG00000120156.19	TEK	LIHC	-1.37234	10.287	-8.3046	1.39732e-15	1.30789e-14	24.367
ENSG00000122025.13	FLT3	LIHC	-1.36975	7.59595	-5.70559	2.1947e-08	7.55236e-08	8.13151
ENSG00000142731.9	PLK4	LIHC	1.35669	9.52936	12.0619	5.79584e-29	1.93746e-27	54.8533
ENSG00000097046.11	CDC7	LIHC	1.34704	10.2247	11.6789	1.78245e-27	5.21367e-26	51.4556
ENSG00000165238.15	WNK2	LIHC	-1.308	8.40785	-3.5774	0.000387551	0.000813335	-1.23577
ENSG00000044524.9	EPHA3	LIHC	-1.25949	9.37059	-5.5617	4.76806e-08	1.58259e-07	7.37843
ENSG00000198208.10	RPS6KL1	LIHC	1.24948	9.64466	8.61777	1.40976e-16	1.43427e-15	26.628
ENSG00000163673.6	DCLK3	LIHC	1.23894	6.3896	4.03378	6.52263e-05	0.000151118	0.441995
ENSG00000160469.15	BRSK1	LIHC	1.22547	9.646	9.70491	3.20037e-20	4.83153e-19	34.9141
ENSG00000071909.17	MYO3B	LIHC	-1.17763	6.08373	-3.37899	0.000795625	0.00157776	-1.90617
ENSG00000188906.12	LRRK2	LIHC	-1.15156	9.36583	-8.01228	1.12736e-14	9.25626e-14	22.3107
ENSG00000166501.11	PRKCB	LIHC	-1.09532	9.09727	-7.46155	4.97953e-13	3.32917e-12	18.5858
ENSG00000167601.10	AXL	LIHC	-1.07833	11.0648	-9.36912	4.57291e-19	6.68788e-18	32.2855
ENSG00000174672.14	BRSK2	LIHC	1.05476	6.72649	3.40473	0.000726114	0.00144605	-1.82122
ENSG00000188130.12	MAPK12	LIHC	1.03708	9.90549	6.59483	1.28509e-10	6.07497e-10	13.1425
ENSG00000250506.5	CDK3	LIHC	1.03639	8.78012	4.39246	1.42125e-05	3.82268e-05	1.89088
ENSG00000102010.13	BMX	LIHC	-1.02236	8.42963	-5.13746	4.27655e-07	1.29124e-06	5.25543
ENSG00000149554.11	CHEK1	LIHC	1.01635	10.3297	10.1656	7.59487e-22	1.26943e-20	38.6145
ENSG00000198648.9	STK39	LIHC	1.00264	10.829	5.99483	4.39804e-09	1.6599e-08	9.6948
ENSG00000141639.10	MAPK4	LUAD	-2.99459	7.91487	-10.2421	9.83116e-23	7.11658e-22	40.3949
ENSG00000198796.6	ALPK2	LUAD	2.43962	7.39934	10.7427	1.14773e-24	8.8357e-24	44.8049
ENSG00000120156.19	TEK	LUAD	-2.40374	10.8569	-23.3899	1.24795e-85	3.02628e-83	184.534
ENSG00000117650.11	NEK2	LUAD	2.3983	11.0862	18.4849	2.79827e-60	1.69645e-58	126.365
ENSG00000183317.15	EPHA10	LUAD	2.29164	9.79452	12.9003	1.22506e-33	1.60582e-32	65.3112
ENSG00000165304.6	MELK	LUAD	2.27756	11.0917	17.0466	4.39829e-53	1.52369e-51	109.86
ENSG00000178999.11	AURKB	LUAD	2.2745	11.3116	17.472	3.41167e-55	1.37888e-53	114.699
ENSG00000138669.8	PRKG2	LUAD	-2.24569	8.94482	-14.8326	2.08843e-42	4.82327e-41	85.3881
ENSG00000188906.12	LRRK2	LUAD	-2.21992	11.4439	-11.7988	6.17382e-29	5.98861e-28	54.557
ENSG00000178568.12	ERBB4	LUAD	-2.20811	7.98424	-9.7937	4.68491e-21	2.87618e-20	36.569
ENSG00000156970.11	BUB1B	LUAD	2.19148	10.7638	18.829	5.04191e-62	4.07554e-60	130.366
ENSG00000160867.13	FGFR4	LUAD	-2.17129	10.817	-13.7665	1.70746e-37	2.50945e-36	74.1367
ENSG00000168078.8	PBK	LUAD	2.15081	10.896	15.2878	1.489e-44	3.80086e-43	90.3073
ENSG00000126583.9	PRKCG	LUAD	2.14531	6.29969	6.70709	4.73908e-11	1.54259e-10	13.8629
ENSG00000030304.11	MUSK	LUAD	-2.1159	6.85459	-8.51513	1.44305e-16	7.06949e-16	26.3545
ENSG00000027644.4	INSRR	LUAD	2.08475	5.08554	6.2488	8.03425e-10	2.36158e-09	11.0956
ENSG00000166851.13	PLK1	LUAD	2.08432	11.2884	18.6442	4.3697e-61	3.02758e-59	128.215
ENSG00000148053.14	NTRK2	LUAD	-2.03069	8.07797	-10.8696	3.63128e-25	2.88716e-24	45.9458
ENSG00000112742.8	TTK	LUAD	2.01771	10.3218	15.7082	1.46667e-46	3.95185e-45	94.9058
ENSG00000177453.6	NIM1K	LUAD	-1.9835	8.77227	-14.1767	2.30468e-39	4.47108e-38	78.4182
ENSG00000127564.15	PKMYT1	LUAD	1.96204	10.4492	16.5314	1.50189e-50	4.8561e-49	104.051
ENSG00000004799.7	PDK4	LUAD	-1.95676	12.0824	-13.9706	2.01898e-38	3.26402e-37	76.2598
ENSG00000180815.13	MAP3K15	LUAD	-1.94931	7.24329	-9.87073	2.4327e-21	1.54178e-20	37.2177
ENSG00000105613.8	MAST1	LUAD	1.9112	8.3493	14.0837	6.14944e-39	1.10462e-37	77.4421
ENSG00000198873.11	GRK5	LUAD	-1.86074	11.1668	-21.2654	1.48374e-74	2.39871e-72	159.118
ENSG00000102010.13	BMX	LUAD	-1.80466	8.79357	-12.5657	3.47931e-32	4.11577e-31	61.9863
ENSG00000139567.11	ACVRL1	LUAD	-1.80317	11.9695	-23.9871	9.43253e-89	4.57478e-86	191.698
ENSG00000140538.15	NTRK3	LUAD	-1.77751	6.90552	-12.1624	1.8406e-30	1.98376e-29	58.0447
ENSG00000181409.10	AATK	LUAD	-1.731	10.3557	-11.28	8.29611e-27	7.05897e-26	49.6937
ENSG00000066468.19	FGFR2	LUAD	-1.64087	11.0042	-11.808	5.65491e-29	5.59721e-28	54.6441
ENSG00000169679.13	BUB1	LUAD	1.62092	11.0035	14.0373	1.00186e-38	1.73536e-37	76.9567
ENSG00000184343.9	SRPK3	LUAD	1.59546	9.42556	8.21902	1.35586e-15	6.14572e-15	24.1451
ENSG00000087586.16	AURKA	LUAD	1.58389	11.7112	14.1902	1.99831e-39	4.03824e-38	78.5601
ENSG00000000938.11	FGR	LUAD	-1.56571	11.8258	-15.7237	1.23513e-46	3.52376e-45	95.0768
ENSG00000035664.10	DAPK2	LUAD	-1.55951	10.3313	-14.8571	1.60374e-42	3.88907e-41	85.6508
ENSG00000185483.10	ROR1	LUAD	-1.54723	10.2369	-13.4136	6.58526e-36	9.12529e-35	70.5054
ENSG00000071909.17	MYO3B	LUAD	1.52001	7.74496	6.58223	1.04154e-10	3.33113e-10	13.0922
ENSG00000060140.7	STYK1	LUAD	1.5144	10.6575	11.8673	3.2001e-29	3.23343e-28	55.2093
ENSG00000123572.15	NRK	LUAD	1.46336	8.5593	6.34711	4.43912e-10	1.33725e-09	11.6749
ENSG00000170312.14	CDK1	LUAD	1.44758	11.798	12.7176	7.66189e-33	9.77899e-32	63.4896
ENSG00000066056.12	TIE1	LUAD	-1.44559	11.3918	-17.322	1.90107e-54	7.09247e-53	112.988
ENSG00000130822.14	PNCK	LUAD	1.42704	7.49754	5.57026	3.90293e-08	9.85897e-08	7.31509
ENSG00000188322.4	SBK1	LUAD	1.42491	11.3662	9.69824	1.0501e-20	6.28763e-20	35.7703
ENSG00000176601.10	MAP3K19	LUAD	-1.39373	7.71	-5.40228	9.63116e-08	2.34729e-07	6.43917
ENSG00000070808.14	CAMK2A	LUAD	-1.38409	7.44388	-10.567	5.55667e-24	4.08331e-23	43.2416
ENSG00000065675.13	PRKCQ	LUAD	-1.36967	10.2863	-11.7427	1.05557e-28	9.83918e-28	54.0246
ENSG00000149554.11	CHEK1	LUAD	1.33823	10.6564	14.0118	1.3099e-38	2.1907e-37	76.6901
ENSG00000171132.12	PRKCE	LUAD	-1.32392	10.6661	-21.0487	1.97358e-73	2.39297e-71	156.539
ENSG00000163513.16	TGFBR2	LUAD	-1.27137	13.6936	-16.2695	2.84643e-49	8.62823e-48	101.122
ENSG00000133216.15	EPHB2	LUAD	1.2684	10.7232	9.88041	2.23975e-21	1.44837e-20	37.2995
ENSG00000177602.5	GSG2	LUAD	1.26478	9.65793	11.7408	1.07521e-28	9.83918e-28	54.0063
ENSG00000047936.9	ROS1	LUAD	-1.24401	11.7375	-6.04779	2.63851e-09	7.39131e-09	9.93569
ENSG00000109339.17	MAPK10	LUAD	-1.24103	9.31294	-9.15963	8.98312e-19	5.00783e-18	31.3703
ENSG00000162878.11	PKDCC	LUAD	-1.23414	11.0464	-10.2262	1.12927e-22	8.05439e-22	40.2576
ENSG00000165238.15	WNK2	LUAD	1.22134	9.43	7.07056	4.47276e-12	1.56064e-11	16.1765
ENSG00000101049.13	SGK2	LUAD	1.21774	9.22589	7.19055	2.00731e-12	7.26527e-12	16.9628
ENSG00000173517.9	PEAK1	LUAD	-1.21553	10.6979	-18.1576	1.25577e-58	6.09047e-57	122.575
ENSG00000142731.9	PLK4	LUAD	1.21199	10.42	12.7014	9.01198e-33	1.12072e-31	63.3284
ENSG00000106123.10	EPHB6	LUAD	-1.19148	9.89225	-8.83051	1.2436e-17	6.62799e-17	28.7742
ENSG00000138395.13	CDK15	LUAD	-1.15891	7.60416	-7.9281	1.15463e-14	5.04499e-14	22.0348
ENSG00000197168.10	NEK5	LUAD	-1.15106	8.76238	-8.3107	6.81961e-16	3.15001e-15	24.8226
ENSG00000185532.13	PRKG1	LUAD	-1.14336	10.3091	-12.3322	3.49439e-31	3.94134e-30	59.6948
ENSG00000010671.14	BTK	LUAD	-1.12422	11.0714	-10.8383	4.82511e-25	3.77448e-24	45.664
ENSG00000101336.11	HCK	LUAD	-1.10586	12.35	-10.0468	5.3665e-22	3.61493e-21	38.714
ENSG00000125508.3	SRMS	LUAD	1.0707	9.43389	5.61166	3.11293e-08	7.94617e-08	7.53464
ENSG00000196335.11	STK31	LUAD	1.06959	9.45833	7.57511	1.43237e-13	5.78916e-13	19.5567
ENSG00000116783.13	TNNI3K	LUAD	-1.05773	5.38049	-3.598	0.000348177	0.000607432	-1.39523
ENSG00000169302.13	STK32A	LUAD	1.04696	10.588	6.11766	1.75169e-09	4.96823e-09	10.3351
ENSG00000096063.13	SRPK1	LUAD	1.04589	12.5099	19.4282	4.43362e-65	4.30061e-63	137.376
ENSG00000140795.11	MYLK3	LUAD	-1.0422	7.21091	-6.6562	6.54205e-11	2.11526e-10	13.5473
ENSG00000173137.10	ADCK5	LUAD	1.03207	11.4534	12.1581	1.91893e-30	2.02322e-29	58.0033
ENSG00000152256.12	PDK1	LUAD	1.03162	10.592	13.0714	2.17252e-34	2.92687e-33	67.0302
ENSG00000119121.20	TRPM6	LUAD	-1.02364	6.87626	-4.98299	8.28537e-07	1.81009e-06	4.35919
ENSG00000100490.8	CDKL1	LUAD	-1.02207	8.96583	-10.7125	1.50698e-24	1.14201e-23	44.535
ENSG00000065534.17	MYLK	LUAD	-1.02017	11.4806	-10.6209	3.43334e-24	2.5618e-23	43.7188
ENSG00000130822.14	PNCK	LUSC	4.33784	10.4687	18.1942	3.47369e-58	5.84539e-57	121.259
ENSG00000070886.9	EPHA8	LUSC	3.78228	5.11562	9.79313	5.67264e-21	2.28781e-20	35.9472
ENSG00000117650.11	NEK2	LUSC	3.30047	11.7637	35.9819	2.82585e-146	4.59671e-144	323.854
ENSG00000112742.8	TTK	LUSC	3.2426	11.4334	35.7059	5.43127e-145	6.62615e-143	320.901
ENSG00000004799.7	PDK4	LUSC	-3.23526	10.7717	-17.9444	5.9083e-57	9.61083e-56	118.432
ENSG00000165304.6	MELK	LUSC	3.2155	11.9574	32.1649	3.50312e-128	2.84921e-126	282.233
ENSG00000156970.11	BUB1B	LUSC	3.15566	11.6839	36.7828	5.62253e-150	2.0129e-147	332.367
ENSG00000178999.11	AURKB	LUSC	3.14786	12.2461	32.8711	1.38822e-131	1.3549e-129	290.059
ENSG00000188906.12	LRRK2	LUSC	-3.13241	10.5272	-17.7457	5.5919e-56	8.52765e-55	116.189
ENSG00000168078.8	PBK	LUSC	3.11034	11.7886	29.7611	1.96271e-116	9.57801e-115	255.207
ENSG00000178568.12	ERBB4	LUSC	-3.03447	7.04457	-12.0353	9.28695e-30	6.12436e-29	56.0328
ENSG00000120156.19	TEK	LUSC	-2.9754	10.3034	-25.502	4.25743e-95	1.38509e-93	206.126
ENSG00000127564.15	PKMYT1	LUSC	2.97121	11.303	31.8695	9.42848e-127	6.573e-125	278.944
ENSG00000185988.10	PLK5	LUSC	2.96337	5.08861	6.86353	1.82806e-11	4.30963e-11	14.3354
ENSG00000166851.13	PLK1	LUSC	2.8883	12.0879	36.7466	8.2496e-150	2.0129e-147	331.984
ENSG00000047936.9	ROS1	LUSC	-2.88801	10.2021	-10.2456	1.1864e-22	5.16183e-22	39.7813
ENSG00000141639.10	MAPK4	LUSC	-2.7734	7.88133	-10.0856	4.71926e-22	1.96838e-21	38.4121
ENSG00000140538.15	NTRK3	LUSC	-2.65572	6.27062	-12.7326	1.04933e-32	7.53045e-32	62.7821
ENSG00000165238.15	WNK2	LUSC	2.6092	10.6108	13.0742	3.50513e-34	2.71508e-33	66.1646
ENSG00000185483.10	ROR1	LUSC	-2.54138	9.21894	-15.56	1.83739e-45	2.18694e-44	92.0389
ENSG00000160867.13	FGFR4	LUSC	-2.50996	10.5377	-17.8383	1.96413e-56	3.09192e-55	117.233
ENSG00000030304.11	MUSK	LUSC	-2.45453	6.79521	-10.2448	1.19526e-22	5.16183e-22	39.774
ENSG00000169679.13	BUB1	LUSC	2.39576	11.6623	31.2356	1.13911e-123	6.94857e-122	271.853
ENSG00000170312.14	CDK1	LUSC	2.34664	12.5884	28.2236	8.5074e-109	3.45968e-107	237.638
ENSG00000176601.10	MAP3K19	LUSC	-2.33181	6.87298	-8.92452	6.75852e-18	2.37278e-17	28.9346
ENSG00000139567.11	ACVRL1	LUSC	-2.30865	11.5948	-25.5165	3.59731e-95	1.25392e-93	206.294
ENSG00000164076.15	CAMKV	LUSC	2.3045	5.40779	6.1232	1.75285e-09	3.78491e-09	9.86821
ENSG00000138769.9	CDKL2	LUSC	-2.26694	9.11103	-13.8101	1.98899e-37	1.90319e-36	73.6058
ENSG00000087586.16	AURKA	LUSC	2.2418	12.2593	29.9483	2.33903e-117	1.26827e-115	257.332
ENSG00000135409.9	AMHR2	LUSC	-2.2315	5.66843	-7.41229	4.75012e-13	1.18875e-12	17.9222
ENSG00000181409.10	AATK	LUSC	-2.17238	9.7244	-19.4037	3.37132e-64	7.15307e-63	135.077
ENSG00000105613.8	MAST1	LUSC	2.13891	8.46917	13.3129	3.17302e-35	2.58072e-34	68.5556
ENSG00000163513.16	TGFBR2	LUSC	-2.1263	12.8979	-21.4046	2.77402e-74	6.76861e-73	158.26
ENSG00000198796.6	ALPK2	LUSC	2.09231	8.18676	11.4035	3.59665e-27	2.08948e-26	50.1098
ENSG00000066056.12	TIE1	LUSC	-2.0913	10.92	-20.9792	3.9535e-72	9.18719e-71	153.308
ENSG00000177602.5	GSG2	LUSC	2.02789	10.4243	23.2766	8.56733e-84	2.45933e-82	180.128
ENSG00000114124.2	GRK7	LUSC	2.01137	7.70468	10.3167	6.39693e-23	2.83791e-22	40.394
ENSG00000149554.11	CHEK1	LUSC	1.98656	11.2337	29.1737	1.58642e-113	7.03795e-112	248.518
ENSG00000198873.11	GRK5	LUSC	-1.97435	11.0017	-23.026	1.61187e-82	4.36995e-81	177.197
ENSG00000035664.10	DAPK2	LUSC	-1.94991	9.73035	-17.6023	2.82151e-55	4.17242e-54	114.575
ENSG00000071242.10	RPS6KA2	LUSC	-1.93768	11.5346	-19.015	2.94381e-62	5.52531e-61	130.616
ENSG00000102010.13	BMX	LUSC	-1.93657	8.82912	-11.2707	1.22846e-26	6.97082e-26	48.8895
ENSG00000000938.11	FGR	LUSC	-1.89639	11.5567	-16.5299	4.49529e-50	5.92892e-49	102.626
ENSG00000128052.8	KDR	LUSC	-1.89339	11.1703	-18.6439	2.06354e-60	3.72966e-59	126.375
ENSG00000180815.13	MAP3K15	LUSC	-1.86814	6.94543	-10.5261	1.01889e-23	4.92296e-23	42.2167
ENSG00000140795.11	MYLK3	LUSC	-1.80154	6.3733	-10.5833	6.14049e-24	3.05772e-23	42.7192
ENSG00000196730.11	DAPK1	LUSC	-1.77891	11.3605	-13.6165	1.44933e-36	1.26298e-35	71.6282
ENSG00000142731.9	PLK4	LUSC	1.77815	10.9682	26.0214	1.00183e-97	3.76071e-96	212.172
ENSG00000182580.2	EPHB3	LUSC	1.7494	12.6418	12.8398	3.62832e-33	2.64271e-32	63.8388
ENSG00000197168.10	NEK5	LUSC	-1.74528	8.05863	-13.7945	2.3371e-37	2.19328e-36	73.4452
ENSG00000123612.14	ACVR1C	LUSC	1.72734	9.24262	11.77	1.16049e-28	7.07896e-28	53.5222
ENSG00000136383.6	ALPK3	LUSC	-1.7258	9.70524	-13.5353	3.31903e-36	2.84155e-35	70.8032
ENSG00000116141.14	MARK1	LUSC	1.72544	11.5567	14.7386	1.22006e-41	1.38443e-40	83.2675
ENSG00000037280.14	FLT4	LUSC	-1.72275	10.2921	-17.2162	2.15965e-53	3.01117e-52	110.247
ENSG00000010671.14	BTK	LUSC	-1.69755	10.5907	-13.3589	1.99236e-35	1.64792e-34	69.0189
ENSG00000231274.5	SBK3	LUSC	-1.61694	6.60377	-4.55165	6.56471e-06	1.08965e-05	1.89433
ENSG00000157404.14	KIT	LUSC	-1.61621	10.8384	-8.38713	4.25959e-16	1.324e-15	24.8395
ENSG00000070808.14	CAMK2A	LUSC	-1.5924	7.43591	-8.69295	4.12401e-17	1.34168e-16	27.1464
ENSG00000060140.7	STYK1	LUSC	1.58101	10.8356	14.48	1.86865e-40	2.02022e-39	80.5485
ENSG00000183765.19	CHEK2	LUSC	1.53111	11.7246	20.8379	2.04957e-71	4.54633e-70	151.665
ENSG00000071909.17	MYO3B	LUSC	1.52753	8.01778	6.11686	1.81938e-09	3.91127e-09	9.83183
ENSG00000171132.12	PRKCE	LUSC	-1.50435	10.4569	-21.8473	1.57563e-76	4.04689e-75	163.423
ENSG00000130413.14	STK33	LUSC	-1.45566	9.02496	-9.02409	3.07274e-18	1.10257e-17	29.7143
ENSG00000163491.15	NEK10	LUSC	-1.44979	7.27125	-8.58004	9.83606e-17	3.13725e-16	26.2873
ENSG00000065675.13	PRKCQ	LUSC	-1.4383	10.2264	-9.94017	1.63541e-21	6.7634e-21	37.1799
ENSG00000173517.9	PEAK1	LUSC	-1.43228	10.4831	-19.0653	1.65184e-62	3.22439e-61	131.193
ENSG00000090376.7	IRAK3	LUSC	-1.42973	10.4968	-11.4731	1.88407e-27	1.10774e-26	50.7522
ENSG00000137843.10	PAK6	LUSC	1.42531	8.10878	13.2177	8.29835e-35	6.63868e-34	67.5987
ENSG00000148053.14	NTRK2	LUSC	1.42051	11.533	4.44452	1.067e-05	1.7473e-05	1.42911
ENSG00000152256.12	PDK1	LUSC	1.41614	11.2026	17.4826	1.0858e-54	1.55844e-53	113.23
ENSG00000162878.11	PKDCC	LUSC	-1.37575	10.8894	-8.69485	4.06406e-17	1.33105e-16	27.1608
ENSG00000185532.13	PRKG1	LUSC	-1.36472	10.1423	-11.8314	6.48813e-29	4.00786e-28	54.1002
ENSG00000166501.11	PRKCB	LUSC	-1.36143	10.0096	-10.2749	9.20238e-23	4.04573e-22	40.0333
ENSG00000138395.13	CDK15	LUSC	-1.35886	7.52082	-8.71411	3.50087e-17	1.16219e-16	27.3083
ENSG00000177453.6	NIM1K	LUSC	-1.35694	9.01369	-11.1586	3.44235e-26	1.84601e-25	47.866
ENSG00000105851.9	PIK3CG	LUSC	-1.35398	9.69775	-8.62211	7.12212e-17	2.28657e-16	26.6064
ENSG00000162733.15	DDR2	LUSC	-1.34707	10.7463	-10.4872	1.43567e-23	6.80203e-23	41.8764
ENSG00000145242.12	EPHA5	LUSC	-1.34357	4.57357	-3.23307	0.00129854	0.00179008	-3.10187
ENSG00000111837.10	MAK	LUSC	-1.33835	8.64746	-11.5104	1.32964e-27	8.01068e-27	51.0985
ENSG00000062524.14	LTK	LUSC	-1.33654	9.30602	-7.98978	8.05686e-15	2.32648e-14	21.9382
ENSG00000169302.13	STK32A	LUSC	-1.31259	8.39671	-5.78935	1.19212e-08	2.43413e-08	7.99882
ENSG00000074966.9	TXK	LUSC	-1.30533	8.52042	-10.13	3.22212e-22	1.35551e-21	38.7905
ENSG00000100490.8	CDKL1	LUSC	-1.26946	8.66746	-13.5219	3.80712e-36	3.20323e-35	70.6666
ENSG00000027644.4	INSRR	LUSC	1.26808	5.82008	4.15152	3.83064e-05	6.0891e-05	0.20953
ENSG00000146216.10	TTBK1	LUSC	1.25274	7.40367	7.76551	4.03565e-14	1.12537e-13	20.3499
ENSG00000058404.18	CAMK2B	LUSC	1.24624	7.52021	6.07337	2.34676e-09	4.97922e-09	9.58334
ENSG00000116783.13	TNNI3K	LUSC	-1.22122	5.34874	-3.86797	0.000122968	0.000187526	-0.896232
ENSG00000142178.7	SIK1	LUSC	-1.21215	8.14756	-3.36454	0.00082049	0.00116395	-2.67612
ENSG00000122025.13	FLT3	LUSC	-1.1916	8.06845	-6.86208	1.8452e-11	4.32912e-11	14.3263
ENSG00000150457.8	LATS2	LUSC	-1.17493	11.3577	-16.2349	1.1621e-48	1.49238e-47	99.3828
ENSG00000138669.8	PRKG2	LUSC	-1.157	9.68808	-8.29599	8.43975e-16	2.57412e-15	24.1644
ENSG00000113263.11	ITK	LUSC	-1.15272	9.45137	-7.22245	1.72207e-12	4.2443e-12	16.6555
ENSG00000077264.13	PAK3	LUSC	-1.15255	7.25931	-6.03657	2.90739e-09	6.14201e-09	9.37429
ENSG00000097046.11	CDC7	LUSC	1.14701	11.341	15.2491	5.25109e-44	6.10126e-43	88.697
ENSG00000167601.10	AXL	LUSC	-1.14416	12.105	-10.1642	2.39937e-22	1.01817e-21	39.0829
ENSG00000107968.8	MAP3K8	LUSC	-1.13779	11.5234	-11.9563	1.97628e-29	1.2525e-28	55.2819
ENSG00000163788.12	SNRK	LUSC	-1.11549	11.5396	-24.2902	6.00874e-89	1.83267e-87	191.982
ENSG00000149269.8	PAK1	LUSC	1.11389	12.9174	14.4782	1.90431e-40	2.02022e-39	80.5297
ENSG00000133216.15	EPHB2	LUSC	1.11235	10.6755	7.78441	3.52821e-14	9.89522e-14	20.4823
ENSG00000067606.14	PRKCZ	LUSC	-1.09904	11.2285	-16.1114	4.51234e-48	5.64621e-47	98.0301
ENSG00000146904.7	EPHA1	LUSC	1.08231	11.9062	10.4684	1.69474e-23	7.95222e-23	41.7118
ENSG00000065534.17	MYLK	LUSC	-1.08111	11.5362	-9.80623	5.08053e-21	2.06608e-20	36.0564
ENSG00000204580.10	DDR1	LUSC	1.07706	13.9218	13.9152	6.73502e-38	6.84727e-37	74.6842
ENSG00000121101.14	TEX14	LUSC	-1.07132	7.98262	-10.6015	5.22908e-24	2.63071e-23	42.8787
ENSG00000173137.10	ADCK5	LUSC	1.06075	11.4921	13.2085	9.10101e-35	7.16338e-34	67.5068
ENSG00000184304.13	PRKD1	LUSC	-1.05805	10.3735	-9.03846	2.74098e-18	9.98209e-18	29.8273
ENSG00000007264.12	MATK	LUSC	-1.05172	9.95025	-8.34411	5.88613e-16	1.80656e-15	24.5202
ENSG00000182578.12	CSF1R	LUSC	-1.03875	12.2211	-8.02349	6.30447e-15	1.85336e-14	22.1801
ENSG00000173334.3	TRIB1	LUSC	-1.03109	12.7993	-10.7026	2.12657e-24	1.104e-23	43.7716
ENSG00000044524.9	EPHA3	LUSC	-1.0301	9.1225	-5.66164	2.42403e-08	4.76987e-08	7.30818
ENSG00000069956.10	MAPK6	LUSC	1.02255	12.7748	14.1269	7.5028e-39	7.79014e-38	76.8701
ENSG00000101336.11	HCK	LUSC	-1.0219	12.5362	-8.74048	2.85333e-17	9.60292e-17	27.5105
ENSG00000008086.9	CDKL5	LUSC	-1.02158	9.99551	-12.5636	5.53714e-32	3.80581e-31	61.1272
ENSG00000198909.6	MAP3K3	LUSC	-1.01816	11.706	-19.0899	1.24584e-62	2.5332e-61	131.474
ENSG00000204217.11	BMPR2	LUSC	-1.01136	12.0712	-16.8207	1.78546e-51	2.42029e-50	105.843
ENSG00000070886.9	EPHA8	PRAD	2.7258	6.86944	10.3927	3.68905e-23	1.20017e-21	41.6695
ENSG00000164076.15	CAMKV	PRAD	1.85098	4.51623	4.48807	8.8142e-06	2.16147e-05	2.47516
ENSG00000095777.13	MYO3A	PRAD	-1.81542	5.023	-5.58728	3.68535e-08	1.26651e-07	7.74722
ENSG00000134398.11	ERN2	PRAD	-1.63963	8.01285	-4.83221	1.76862e-06	4.93192e-06	4.01286
ENSG00000154928.15	EPHB1	PRAD	-1.58278	8.45994	-10.6456	3.99824e-24	1.62595e-22	43.8664
ENSG00000183317.15	EPHA10	PRAD	1.52503	10.1593	17.0272	3.18732e-52	1.55541e-49	108.014
ENSG00000065534.17	MYLK	PRAD	-1.47928	13.0791	-10.7424	1.69252e-24	9.17723e-23	44.7164
ENSG00000077264.13	PAK3	PRAD	-1.46074	8.71089	-9.8375	4.28653e-21	1.16213e-19	36.9714
ENSG00000004799.7	PDK4	PRAD	-1.44344	12.5137	-9.3141	3.22517e-19	4.98529e-18	32.7069
ENSG00000007264.12	MATK	PRAD	1.42772	10.3472	8.9655	5.23031e-18	6.71682e-17	29.9597
ENSG00000165304.6	MELK	PRAD	1.36593	9.57232	10.7535	1.5332e-24	9.17723e-23	44.8142
ENSG00000066468.19	FGFR2	PRAD	-1.35263	11.195	-9.3984	1.62593e-19	2.93871e-18	33.3826
ENSG00000166501.11	PRKCB	PRAD	-1.34001	9.82436	-10.0437	7.48092e-22	2.14746e-20	38.6956
ENSG00000117650.11	NEK2	PRAD	1.27826	9.26217	9.08625	2.00959e-18	2.88435e-17	30.9026
ENSG00000123572.15	NRK	PRAD	-1.25793	8.72619	-7.61383	1.22075e-13	8.51034e-13	20.0652
ENSG00000197168.10	NEK5	PRAD	1.2534	10.0538	11.2369	1.94779e-26	1.35789e-24	49.1332
ENSG00000070808.14	CAMK2A	PRAD	-1.22356	7.03293	-6.48097	2.07927e-10	9.57248e-10	12.7824
ENSG00000027644.4	INSRR	PRAD	-1.19825	6.7845	-4.78171	2.2527e-06	6.07715e-06	3.78071
ENSG00000185532.13	PRKG1	PRAD	-1.18713	9.87073	-10.261	1.15792e-22	3.53164e-21	40.5391
ENSG00000168078.8	PBK	PRAD	1.17306	9.54309	8.50776	1.80617e-16	1.72826e-15	26.4706
ENSG00000138769.9	CDKL2	PRAD	-1.14552	7.60594	-5.88544	7.02845e-09	2.81138e-08	9.35464
ENSG00000188322.4	SBK1	PRAD	1.12677	11.5599	15.9377	4.84477e-47	1.18212e-44	96.1698
ENSG00000169071.13	ROR2	PRAD	-1.11693	11.1424	-8.64253	6.45608e-17	6.70334e-16	27.4836
ENSG00000178999.11	AURKB	PRAD	1.11608	9.75084	9.2989	3.64764e-19	5.39409e-18	32.5855
ENSG00000157404.14	KIT	PRAD	-1.09143	10.2016	-8.97769	4.75061e-18	6.26566e-17	30.0545
ENSG00000174672.14	BRSK2	PRAD	1.08025	9.0532	5.53703	4.83819e-08	1.6283e-07	7.48362
ENSG00000142627.12	EPHA2	PRAD	-1.08015	11.0198	-8.88155	1.01153e-17	1.18658e-16	29.3096
ENSG00000156970.11	BUB1B	PRAD	1.07625	9.63096	10.4947	1.51178e-23	5.26963e-22	42.5514
ENSG00000145242.12	EPHA5	PRAD	-1.06038	8.7032	-4.30488	1.98908e-05	4.66669e-05	1.69955
ENSG00000110931.17	CAMKK2	PRAD	1.05438	13.7978	11.3285	8.40296e-27	6.83441e-25	49.9652
ENSG00000173334.3	TRIB1	PRAD	1.05088	13.8317	9.31244	3.26904e-19	4.98529e-18	32.6936
ENSG00000116783.13	TNNI3K	PRAD	-1.04668	5.38094	-4.11103	4.56112e-05	0.000100262	0.91167
ENSG00000127564.15	PKMYT1	PRAD	1.02892	9.52314	9.34324	2.54666e-19	4.28542e-18	32.9399
ENSG00000030304.11	MUSK	READ	-4.48411	5.31437	-5.03904	1.16717e-06	6.39934e-06	4.79706
ENSG00000141639.10	MAPK4	READ	-4.1392	5.77349	-5.0936	9.09453e-07	5.44967e-06	5.0371
ENSG00000135333.12	EPHA7	READ	-3.31204	8.07947	-8.66015	3.16411e-15	2.51547e-13	24.0323
ENSG00000119121.20	TRPM6	READ	-2.99362	9.55506	-7.59	1.8785e-12	6.40033e-11	17.7699
ENSG00000130822.14	PNCK	READ	-2.849	8.32294	-5.35879	2.63678e-07	1.79678e-06	6.23051
ENSG00000095777.13	MYO3A	READ	-2.79938	5.38973	-3.78173	0.000214051	0.000694573	-0.165595
ENSG00000140538.15	NTRK3	READ	-2.79619	5.53339	-5.67609	5.68113e-08	5.01833e-07	7.71463
ENSG00000133083.13	DCLK1	READ	-2.78519	7.41165	-7.0482	4.10246e-11	1.0635e-09	14.7539
ENSG00000162409.9	PRKAA2	READ	-2.76896	8.0099	-5.02845	1.22485e-06	6.63925e-06	4.75068
ENSG00000138669.8	PRKG2	READ	-2.75987	8.03997	-7.02452	4.6821e-11	1.0635e-09	14.6248
ENSG00000065534.17	MYLK	READ	-2.74057	11.3931	-9.76837	3.09152e-18	4.91552e-16	30.8445
ENSG00000164076.15	CAMKV	READ	2.66855	7.75987	3.6729	0.000319154	0.000975874	-0.540154
ENSG00000101255.9	TRIB3	READ	2.59509	13.0803	10.7092	7.22537e-21	3.4465e-18	36.8067
ENSG00000181085.13	MAPK15	READ	2.5588	10.4242	6.92159	8.29256e-11	1.71981e-09	14.0666
ENSG00000004799.7	PDK4	READ	-2.4654	11.2959	-10.3886	5.77327e-20	1.37692e-17	34.7611
ENSG00000138395.13	CDK15	READ	-2.45609	5.4115	-3.37469	0.000911627	0.00249911	-1.51809
ENSG00000072195.13	SPEG	READ	-2.44565	8.66031	-6.77883	1.81886e-10	3.47039e-09	13.3
ENSG00000138769.9	CDKL2	READ	-2.42833	7.27099	-3.89558	0.00013965	0.000472431	0.236096
ENSG00000136573.11	BLK	READ	-2.4189	7.40717	-4.28525	3.01918e-05	0.00012617	1.68547
ENSG00000047936.9	ROS1	READ	-2.40875	5.78176	-3.15064	0.00191899	0.00486893	-2.20503
ENSG00000185483.10	ROR1	READ	-2.34848	8.64051	-7.65808	1.26518e-12	4.64225e-11	18.1569
ENSG00000142235.7	LMTK3	READ	2.29141	10.0923	8.93438	5.84255e-16	5.57379e-14	25.6915
ENSG00000196335.11	STK31	READ	2.2489	8.86502	5.60518	8.04532e-08	6.85288e-07	7.37783
ENSG00000169302.13	STK32A	READ	-2.13904	6.44661	-3.34448	0.00101014	0.00275336	-1.61316
ENSG00000166501.11	PRKCB	READ	-2.11607	9.12666	-8.32692	2.3993e-14	1.27163e-12	22.0438
ENSG00000066468.19	FGFR2	READ	-2.09257	10.2334	-6.64272	3.81408e-10	6.2735e-09	12.5778
ENSG00000126583.9	PRKCG	READ	2.07923	8.37818	3.38387	0.000883538	0.00243611	-1.48908
ENSG00000122025.13	FLT3	READ	-2.06476	7.17966	-3.95222	0.000112522	0.000391774	0.439692
ENSG00000162733.15	DDR2	READ	-2.00778	10.4754	-6.54669	6.39908e-10	9.53863e-09	12.0735
ENSG00000070808.14	CAMK2A	READ	-1.94513	6.43331	-3.7593	0.000232585	0.000739619	-0.243554
ENSG00000077264.13	PAK3	READ	-1.91324	6.26926	-4.28548	3.01635e-05	0.00012617	1.68636
ENSG00000188906.12	LRRK2	READ	-1.88619	8.17594	-5.85796	2.29835e-08	2.38328e-07	8.5916
ENSG00000062524.14	LTK	READ	-1.78382	9.81587	-4.49175	1.28516e-05	5.67612e-05	2.49871
ENSG00000109339.17	MAPK10	READ	-1.74211	8.26772	-7.04107	4.26901e-11	1.0635e-09	14.7151
ENSG00000105851.9	PIK3CG	READ	-1.69438	8.95281	-5.95148	1.43323e-08	1.55375e-07	9.04978
ENSG00000116106.10	EPHA4	READ	-1.67704	9.44528	-4.84861	2.74819e-06	1.36551e-05	3.97449
ENSG00000118515.10	SGK1	READ	-1.66499	11.2881	-8.46226	1.05767e-14	6.30638e-13	22.8476
ENSG00000102010.13	BMX	READ	-1.66492	9.01521	-5.49024	1.40577e-07	1.10466e-06	6.83808
ENSG00000125508.3	SRMS	READ	1.65301	11.0593	5.1708	6.36989e-07	3.94602e-06	5.37996
ENSG00000044524.9	EPHA3	READ	-1.61944	9.52594	-5.79481	3.15321e-08	3.06955e-07	8.285
ENSG00000142875.18	PRKACB	READ	-1.59746	11.9202	-6.63344	4.01049e-10	6.37669e-09	12.5289
ENSG00000157404.14	KIT	READ	-1.54463	10.1328	-5.08119	9.6273e-07	5.66941e-06	4.98231
ENSG00000165731.16	RET	READ	-1.46446	8.69965	-4.10029	6.32975e-05	0.000232253	0.983341
ENSG00000127564.15	PKMYT1	READ	1.46428	11.9113	6.78789	1.73083e-10	3.44003e-09	13.3484
ENSG00000100490.8	CDKL1	READ	-1.43354	8.7304	-9.00342	3.80745e-16	4.54038e-14	26.1122
ENSG00000060140.7	STYK1	READ	-1.3815	10.8433	-5.58427	8.91023e-08	7.45645e-07	7.27903
ENSG00000010671.14	BTK	READ	-1.37962	9.49106	-5.4166	2.00205e-07	1.4692e-06	6.49643
ENSG00000152495.9	CAMK4	READ	-1.37566	8.0298	-7.1618	2.16947e-11	6.08728e-10	15.3765
ENSG00000170390.13	DCLK2	READ	-1.36961	9.36393	-6.66892	3.30955e-10	5.84687e-09	12.7162
ENSG00000169071.13	ROR2	READ	-1.34283	10.2517	-4.07286	7.04984e-05	0.0002567	0.881382
ENSG00000152953.11	STK32B	READ	-1.33513	8.05493	-5.28267	3.77821e-07	2.53832e-06	5.88344
ENSG00000112655.14	PTK7	READ	1.3117	12.255	5.15931	6.71831e-07	4.10851e-06	5.32866
ENSG00000160867.13	FGFR4	READ	1.25828	13.272	5.44513	1.74638e-07	1.32226e-06	6.62841
ENSG00000177453.6	NIM1K	READ	-1.25194	7.33544	-3.76272	0.000229668	0.000735246	-0.231711
ENSG00000185532.13	PRKG1	READ	-1.23196	10.1469	-5.95413	1.41412e-08	1.55375e-07	9.0628
ENSG00000197168.10	NEK5	READ	1.22791	8.97405	4.79122	3.54155e-06	1.70639e-05	3.73129
ENSG00000198208.10	RPS6KL1	READ	1.22414	10.3706	8.07632	1.07786e-13	5.14139e-12	20.5702
ENSG00000106123.10	EPHB6	READ	-1.20847	8.89648	-4.02385	8.53528e-05	0.00030158	0.700607
ENSG00000196730.11	DAPK1	READ	-1.20224	10.3369	-4.22844	3.79954e-05	0.000147348	1.46713
ENSG00000117020.15	AKT3	READ	-1.1986	10.0879	-4.73491	4.5329e-06	2.14078e-05	3.49484
ENSG00000101782.13	RIOK3	READ	-1.13552	12.5185	-8.56292	5.73253e-15	3.90631e-13	23.4489
ENSG00000182580.2	EPHB3	READ	1.12985	13.5481	3.81922	0.000186164	0.000620979	-0.0344392
ENSG00000166851.13	PLK1	READ	1.11878	12.7409	6.21594	3.6792e-09	4.74318e-08	10.3708
ENSG00000087586.16	AURKA	READ	1.11729	12.9198	7.77721	6.31095e-13	2.5086e-11	18.8381
ENSG00000058091.15	CDK14	READ	-1.1091	9.72019	-3.72881	0.000260221	0.000806009	-0.348883
ENSG00000134853.10	PDGFRA	READ	-1.10624	11.1095	-5.0672	1.02639e-06	5.91125e-06	4.92071
ENSG00000120156.19	TEK	READ	-1.09772	10.1617	-5.40054	2.16167e-07	1.5623e-06	6.42234
ENSG00000101306.9	MYLK2	READ	1.08756	7.68795	5.19315	5.74204e-07	3.60388e-06	5.47993
ENSG00000146904.7	EPHA1	READ	1.06218	12.0534	6.1044	6.557e-09	7.81922e-08	9.80915
ENSG00000077782.18	FGFR1	READ	-1.06097	10.8392	-4.51908	1.14532e-05	5.10997e-05	2.60863
ENSG00000105976.13	MET	READ	1.056	13.0699	7.0298	4.54601e-11	1.0635e-09	14.6537
ENSG00000134070.4	IRAK2	READ	1.0492	11.4258	4.82936	2.99285e-06	1.45672e-05	3.89269
ENSG00000166333.12	ILK	READ	-1.0108	11.2838	-6.34911	1.8308e-09	2.49511e-08	11.0498
ENSG00000165059.6	PRKACG	STAD	2.9322	5.19627	6.1514	1.84349e-09	1.37145e-08	10.8033
ENSG00000047936.9	ROS1	STAD	2.84698	6.596	6.73398	5.66556e-11	5.15146e-10	14.1967
ENSG00000141639.10	MAPK4	STAD	-2.5728	7.65785	-5.70024	2.30601e-08	1.50967e-07	8.35075
ENSG00000130822.14	PNCK	STAD	-2.29338	8.65321	-6.6612	8.86958e-11	7.91812e-10	13.7592
ENSG00000163673.6	DCLK3	STAD	2.13264	7.77172	10.942	1.36526e-24	7.44825e-23	45.0427
ENSG00000072133.9	RPS6KA6	STAD	-2.05083	7.73205	-7.18047	3.34417e-12	3.90949e-11	16.9624
ENSG00000004799.7	PDK4	STAD	-2.01852	12.2957	-8.27222	1.91018e-15	3.12632e-14	24.2861
ENSG00000126583.9	PRKCG	STAD	1.97728	9.34476	6.37027	5.12658e-10	4.19525e-09	12.0488
ENSG00000117650.11	NEK2	STAD	1.91632	11.7186	12.5844	6.91959e-31	1.13251e-28	59.372
ENSG00000080224.16	EPHA6	STAD	-1.85658	5.81408	-3.99221	7.77074e-05	0.000231238	0.561969
ENSG00000133216.15	EPHB2	STAD	1.85441	11.5351	8.71744	7.38005e-17	1.44944e-15	27.485
ENSG00000135333.12	EPHA7	STAD	-1.84555	8.78112	-5.28512	2.05652e-07	1.10962e-06	6.23518
ENSG00000196335.11	STK31	STAD	1.83831	9.12254	7.15718	3.88912e-12	4.44083e-11	16.8147
ENSG00000162409.9	PRKAA2	STAD	-1.82676	8.90321	-5.34088	1.54476e-07	8.61905e-07	6.51132
ENSG00000169679.13	BUB1	STAD	1.81062	11.6842	13.0729	7.81386e-33	3.83661e-30	63.8079
ENSG00000156970.11	BUB1B	STAD	1.77629	11.5687	12.974	1.94753e-32	4.78119e-30	62.9042
ENSG00000127564.15	PKMYT1	STAD	1.77088	11.3821	11.5513	7.06782e-27	5.78383e-25	50.2436
ENSG00000165304.6	MELK	STAD	1.75233	11.9631	12.1966	2.31019e-29	2.26861e-27	55.9021
ENSG00000181085.13	MAPK15	STAD	1.74709	10.0424	7.99333	1.38141e-14	1.99492e-13	22.3429
ENSG00000112742.8	TTK	STAD	1.69999	11.2704	11.2103	1.36955e-25	8.40561e-24	47.3144
ENSG00000205111.7	CDKL4	STAD	1.69749	6.49562	4.1775	3.61147e-05	0.00011666	1.28683
ENSG00000168078.8	PBK	STAD	1.68403	12.0869	10.1234	1.26037e-21	4.12562e-20	38.3021
ENSG00000170312.14	CDK1	STAD	1.67204	12.3249	12.2737	1.15418e-29	1.41675e-27	56.5884
ENSG00000114124.2	GRK7	STAD	1.64108	5.79533	3.98251	8.08236e-05	0.000239062	0.524861
ENSG00000160867.13	FGFR4	STAD	1.62956	12.4215	8.20912	3.00085e-15	4.75297e-14	23.8423
ENSG00000125508.3	SRMS	STAD	1.60061	10.6149	6.55212	1.72437e-10	1.48537e-09	13.1107
ENSG00000178999.11	AURKB	STAD	1.57275	12.0624	9.98256	3.95811e-21	1.1432e-19	37.1732
ENSG00000177602.5	GSG2	STAD	1.53994	10.7633	11.2255	1.20099e-25	8.40561e-24	47.4441
ENSG00000101306.9	MYLK2	STAD	1.53761	7.44818	7.01364	9.78135e-12	1.02184e-10	15.9127
ENSG00000072195.13	SPEG	STAD	-1.53759	9.54633	-5.52335	5.95449e-08	3.52247e-07	7.43246
ENSG00000185988.10	PLK5	STAD	1.50702	6.51763	3.37505	0.000809169	0.00200658	-1.63108
ENSG00000157404.14	KIT	STAD	-1.47888	10.6505	-7.45132	5.62925e-13	7.27358e-12	18.7069
ENSG00000140538.15	NTRK3	STAD	-1.46211	6.55619	-5.33013	1.63265e-07	9.0071e-07	6.4579
ENSG00000166851.13	PLK1	STAD	1.45066	12.4118	10.5112	5.14734e-23	2.10612e-21	41.4584
ENSG00000030304.11	MUSK	STAD	-1.44985	7.95476	-4.39996	1.38588e-05	4.96691e-05	2.19684
ENSG00000164076.15	CAMKV	STAD	1.40549	6.34601	3.22412	0.00136587	0.00320882	-2.1147
ENSG00000087586.16	AURKA	STAD	1.39978	12.4239	9.9343	5.84588e-21	1.59463e-19	36.7885
ENSG00000058404.18	CAMK2B	STAD	-1.39046	7.253	-5.51643	6.17669e-08	3.61042e-07	7.39703
ENSG00000109339.17	MAPK10	STAD	-1.37006	9.06219	-6.94826	1.48187e-11	1.45519e-10	15.5066
ENSG00000065534.17	MYLK	STAD	-1.36696	12.0596	-5.73186	1.94146e-08	1.28818e-07	8.5175
ENSG00000133083.13	DCLK1	STAD	-1.22999	8.84026	-5.27827	2.12966e-07	1.13659e-06	6.20147
ENSG00000134398.11	ERN2	STAD	1.22984	12.1157	3.89524	0.000114716	0.000329389	0.194748
ENSG00000178568.12	ERBB4	STAD	-1.21502	5.8505	-3.5216	0.000477691	0.00123445	-1.1415
ENSG00000142731.9	PLK4	STAD	1.19262	11.0519	10.4265	1.04074e-22	3.65001e-21	40.7634
ENSG00000101255.9	TRIB3	STAD	1.17592	11.7515	5.82163	1.18619e-08	8.32027e-08	8.99517
ENSG00000105976.13	MET	STAD	1.17043	12.7332	7.91636	2.36503e-14	3.22564e-13	21.8151
ENSG00000097046.11	CDC7	STAD	1.16697	11.0188	10.8781	2.35052e-24	1.1541e-22	44.5061
ENSG00000160396.8	HIPK4	STAD	-1.15357	7.33164	-4.44283	1.1469e-05	4.14065e-05	2.37714
ENSG00000104936.16	DMPK	STAD	-1.07451	11.7405	-6.93166	1.64599e-11	1.58467e-10	15.404
ENSG00000102010.13	BMX	STAD	-1.0655	8.95655	-4.80539	2.17875e-06	9.30234e-06	3.96488
ENSG00000169071.13	ROR2	STAD	-1.05741	10.7206	-4.87923	1.53327e-06	6.84396e-06	4.3019
ENSG00000169302.13	STK32A	STAD	-1.04599	7.24753	-3.45951	0.000598546	0.00152273	-1.35132
ENSG00000106123.10	EPHB6	STAD	-1.04021	10.0502	-4.87967	1.53001e-06	6.84396e-06	4.30394
ENSG00000171094.14	ALK	STAD	-1.03873	6.20817	-3.18952	0.00153583	0.00357389	-2.22263
ENSG00000152953.11	STK32B	STAD	-1.03752	9.06613	-6.15753	1.7794e-09	1.34413e-08	10.8377
ENSG00000027644.4	INSRR	STAD	-1.02488	6.2719	-3.11732	0.00195505	0.00436333	-2.44421
ENSG00000166501.11	PRKCB	STAD	-1.01011	10.5353	-4.89062	1.4518e-06	6.60032e-06	4.3543
ENSG00000145242.12	EPHA5	THCA	-3.84342	5.93203	-10.915	2.97895e-25	4.01331e-24	46.3622
ENSG00000141639.10	MAPK4	THCA	-2.90425	8.78564	-14.5483	7.82254e-41	6.32322e-39	81.9456
ENSG00000183317.15	EPHA10	THCA	2.44091	9.4209	12.1072	4.2904e-30	9.04715e-29	57.4074
ENSG00000188906.12	LRRK2	THCA	2.36669	12.3973	12.8438	3.15411e-33	8.99849e-32	64.563
ENSG00000157404.14	KIT	THCA	-2.16762	11.1596	-11.8888	3.48019e-29	6.25145e-28	55.3323
ENSG00000182580.2	EPHB3	THCA	2.09239	11.0361	13.407	1.08947e-35	3.77425e-34	70.1872
ENSG00000134398.11	ERN2	THCA	2.09219	4.74377	6.10482	1.93884e-09	5.56412e-09	10.5065
ENSG00000077264.13	PAK3	THCA	-1.94417	9.02494	-10.426	2.34127e-23	2.36566e-22	42.0429
ENSG00000138669.8	PRKG2	THCA	-1.89509	6.56898	-6.06812	2.40321e-09	6.85622e-09	10.2975
ENSG00000169302.13	STK32A	THCA	1.89306	11.8836	17.3605	3.28948e-54	7.97698e-52	112.548
ENSG00000138696.9	BMPR1B	THCA	-1.84351	6.32075	-7.33645	7.86138e-13	3.23116e-12	18.1436
ENSG00000135333.12	EPHA7	THCA	-1.82948	4.86002	-6.72071	4.51039e-11	1.60849e-10	14.177
ENSG00000136573.11	BLK	THCA	-1.79709	7.36999	-6.44504	2.5185e-10	8.14314e-10	12.4966
ENSG00000171094.14	ALK	THCA	1.7334	8.78806	10.96	1.98067e-25	2.74465e-24	46.7663
ENSG00000169071.13	ROR2	THCA	-1.67058	10.2292	-8.66128	5.13478e-17	3.07453e-16	27.6215
ENSG00000154928.15	EPHB1	THCA	-1.6683	10.1032	-14.7581	8.45754e-42	8.20381e-40	84.1548
ENSG00000044524.9	EPHA3	THCA	-1.64223	10.3398	-13.9471	4.24037e-38	2.05658e-36	75.6948
ENSG00000027644.4	INSRR	THCA	-1.57143	4.37954	-4.39602	1.32245e-05	2.71775e-05	1.98199
ENSG00000080224.16	EPHA6	THCA	-1.56333	7.40639	-12.0658	6.38717e-30	1.29074e-28	57.0129
ENSG00000105976.13	MET	THCA	1.54244	13.8583	11.9776	1.48872e-29	2.88811e-28	56.174
ENSG00000134853.10	PDGFRA	THCA	-1.44431	9.29125	-7.38811	5.52586e-13	2.35091e-12	18.4895
ENSG00000170209.4	ANKK1	THCA	-1.42484	7.96049	-9.44271	1.00865e-19	7.76504e-19	33.7709
ENSG00000008118.8	CAMK1G	THCA	1.40288	7.6215	6.39109	3.50203e-10	1.11012e-09	12.1748
ENSG00000174672.14	BRSK2	THCA	-1.34954	7.77154	-10.5398	8.57353e-24	9.24036e-23	43.0369
ENSG00000100784.8	RPS6KA5	THCA	-1.24299	8.49864	-21.3509	3.21532e-74	1.55943e-71	158.353
ENSG00000127564.15	PKMYT1	THCA	1.22071	8.99977	11.8736	4.02081e-29	6.96462e-28	55.1892
ENSG00000092445.10	TYRO3	THCA	1.20895	10.1385	13.8877	7.84278e-38	3.45795e-36	75.0844
ENSG00000165304.6	MELK	THCA	1.20165	9.05898	9.02518	2.95764e-18	1.9126e-17	30.4362
ENSG00000072133.9	RPS6KA6	THCA	-1.17294	10.4441	-14.4895	1.45612e-40	8.82774e-39	81.3286
ENSG00000178568.12	ERBB4	THCA	-1.16397	9.14012	-8.32803	6.4955e-16	3.53968e-15	25.1215
ENSG00000163491.15	NEK10	THCA	-1.15152	6.74511	-10.8703	4.46248e-25	5.54949e-24	45.9621
ENSG00000163673.6	DCLK3	THCA	1.09628	7.80794	8.07126	4.36126e-15	2.20334e-14	23.2472
ENSG00000114124.2	GRK7	THCA	-1.08011	4.61388	-3.42943	0.000649946	0.00110218	-1.69203
ENSG00000100490.8	CDKL1	THCA	-1.04033	8.56688	-11.2576	1.29994e-26	1.97021e-25	49.4636
ENSG00000183049.11	CAMK1D	THCA	-1.00091	11.4291	-12.9536	1.05491e-33	3.1977e-32	65.6496
ENSG00000070808.14	CAMK2A	UCEC	-3.94426	6.26305	-10.6494	2.68393e-24	2.59268e-23	43.8656
ENSG00000185988.10	PLK5	UCEC	-3.83008	6.14751	-7.36001	6.37305e-13	2.50259e-12	17.9818
ENSG00000123572.15	NRK	UCEC	-3.63252	5.61963	-8.76524	2.08691e-17	1.19997e-16	28.1593
ENSG00000164076.15	CAMKV	UCEC	3.53556	6.02835	6.95553	9.56422e-12	3.42186e-11	15.3224
ENSG00000165304.6	MELK	UCEC	3.51707	11.7443	24.3185	1.9855e-90	2.39749e-88	195.532
ENSG00000168078.8	PBK	UCEC	3.4532	11.788	21.06	1.88249e-73	1.13655e-71	156.546
ENSG00000178999.11	AURKB	UCEC	3.407	12.4641	25.1413	1.00797e-94	2.43424e-92	205.395
ENSG00000127564.15	PKMYT1	UCEC	3.40106	11.4278	25.3646	6.90247e-96	3.33389e-93	208.069
ENSG00000072133.9	RPS6KA6	UCEC	-3.35923	6.9682	-7.59225	1.27384e-13	5.49343e-13	19.565
ENSG00000117650.11	NEK2	UCEC	3.21509	11.7886	24.527	1.61845e-91	2.6057e-89	198.032
ENSG00000077264.13	PAK3	UCEC	-3.19548	6.69394	-8.87788	8.60119e-18	5.12886e-17	29.0349
ENSG00000065534.17	MYLK	UCEC	-2.98222	11.0215	-19.9494	1.01398e-67	5.44168e-66	143.387
ENSG00000156970.11	BUB1B	UCEC	2.91868	11.5154	21.8408	1.66558e-77	1.14925e-75	165.853
ENSG00000169679.13	BUB1	UCEC	2.83258	11.4821	22.3504	3.70491e-80	3.57894e-78	171.945
ENSG00000125508.3	SRMS	UCEC	2.82465	9.22858	8.05308	4.65082e-15	2.24634e-14	22.8246
ENSG00000112742.8	TTK	UCEC	2.74035	11.1406	19.4944	2.18028e-65	1.05308e-63	138.033
ENSG00000166851.13	PLK1	UCEC	2.71111	12.0693	22.1656	3.40084e-79	2.73768e-77	169.734
ENSG00000140538.15	NTRK3	UCEC	-2.60422	6.81577	-9.91485	1.68159e-21	1.42493e-20	37.4833
ENSG00000185532.13	PRKG1	UCEC	-2.53417	8.9155	-15.6464	3.00881e-46	8.07365e-45	94.1162
ENSG00000138395.13	CDK15	UCEC	-2.52047	5.13862	-5.65802	2.41468e-08	6.20367e-08	7.66974
ENSG00000188322.4	SBK1	UCEC	2.50566	12.4956	16.3925	7.46732e-50	2.1216e-48	102.384
ENSG00000177602.5	GSG2	UCEC	2.49265	10.1884	18.4411	4.94658e-60	1.91279e-58	125.739
ENSG00000188906.12	LRRK2	UCEC	-2.45989	8.14451	-11.3973	2.8064e-27	3.47562e-26	50.6747
ENSG00000080224.16	EPHA6	UCEC	-2.41639	6.28765	-5.02876	6.60191e-07	1.49705e-06	4.46545
ENSG00000072195.13	SPEG	UCEC	-2.40271	9.29288	-10.5202	8.51636e-24	8.06549e-23	42.7207
ENSG00000117020.15	AKT3	UCEC	-2.38803	9.92772	-17.9069	2.41425e-57	8.32916e-56	119.569
ENSG00000134398.11	ERN2	UCEC	2.32978	8.25329	6.09642	1.98735e-09	5.85298e-09	10.1013
ENSG00000162733.15	DDR2	UCEC	-2.31543	10.2163	-15.1334	8.29141e-44	2.10776e-42	88.5214
ENSG00000087586.16	AURKA	UCEC	2.2837	11.8949	18.4377	5.14828e-60	1.91279e-58	125.7
ENSG00000135409.9	AMHR2	UCEC	-2.24699	5.52452	-4.4695	9.44235e-06	1.90822e-05	1.90883
ENSG00000183421.10	RIPK4	UCEC	2.13497	12.2725	13.6552	5.55823e-37	9.94306e-36	72.8787
ENSG00000170312.14	CDK1	UCEC	2.127	12.3605	16.7324	1.62502e-51	4.90552e-50	106.197
ENSG00000004799.7	PDK4	UCEC	-2.07558	11.2006	-12.2605	7.17273e-31	9.89836e-30	58.8898
ENSG00000134853.10	PDGFRA	UCEC	-2.06245	10.4994	-9.77619	5.47443e-21	4.33467e-20	36.3145
ENSG00000109339.17	MAPK10	UCEC	-1.91598	9.4684	-9.32059	2.43743e-19	1.63511e-18	32.5579
ENSG00000101306.9	MYLK2	UCEC	1.81695	8.59977	9.68355	1.19681e-20	8.89324e-20	35.5402
ENSG00000122966.12	CIT	UCEC	1.80926	10.7441	19.322	1.65918e-64	7.28529e-63	136.01
ENSG00000044524.9	EPHA3	UCEC	-1.78562	8.05868	-5.9215	5.48444e-09	1.5137e-08	9.11184
ENSG00000133083.13	DCLK1	UCEC	-1.76565	8.48843	-7.11305	3.37988e-12	1.24617e-11	16.3431
ENSG00000106123.10	EPHB6	UCEC	-1.73371	10.4262	-8.5253	1.34065e-16	7.19483e-16	26.3227
ENSG00000171219.8	CDC42BPG	UCEC	1.70755	11.6572	14.8881	1.18286e-42	2.85662e-41	85.8753
ENSG00000108984.12	MAP2K6	UCEC	1.67175	11.6564	9.93372	1.43075e-21	1.23402e-20	37.6433
ENSG00000120156.19	TEK	UCEC	-1.628	10.2987	-10.7731	8.80568e-25	8.86071e-24	44.9708
ENSG00000047936.9	ROS1	UCEC	1.55675	5.30244	3.04299	0.00244913	0.00390407	-3.31913
ENSG00000198796.6	ALPK2	UCEC	1.55174	6.73076	4.75046	2.56509e-06	5.45788e-06	3.15843
ENSG00000065361.13	ERBB3	UCEC	1.54087	12.7254	11.3896	3.01672e-27	3.55384e-26	50.603
ENSG00000141639.10	MAPK4	UCEC	-1.52474	7.47854	-3.69312	0.000242595	0.000430417	-1.17125
ENSG00000164078.11	MST1R	UCEC	1.52464	11.1151	8.21376	1.41568e-15	7.04919e-15	23.9972
ENSG00000128052.8	KDR	UCEC	-1.50574	11.0089	-12.4085	1.67658e-31	2.45391e-30	60.3341
ENSG00000100490.8	CDKL1	UCEC	-1.49992	8.72185	-7.89925	1.42803e-14	6.69648e-14	21.7193
ENSG00000142731.9	PLK4	UCEC	1.4982	11.0549	13.9207	3.49292e-38	6.48876e-37	75.6315
ENSG00000105613.8	MAST1	UCEC	1.48777	9.43152	7.18347	2.11014e-12	7.90075e-12	16.8056
ENSG00000037280.14	FLT4	UCEC	-1.48149	10.1763	-12.4286	1.37543e-31	2.07603e-30	60.5308
ENSG00000146904.7	EPHA1	UCEC	1.44631	11.905	12.559	3.78506e-32	6.09394e-31	61.8131
ENSG00000160396.8	HIPK4	UCEC	-1.44602	7.6439	-5.50455	5.57735e-08	1.3537e-07	6.85687
ENSG00000166333.12	ILK	UCEC	-1.43325	10.5622	-11.1146	3.88952e-26	4.26963e-25	48.0656
ENSG00000167601.10	AXL	UCEC	-1.43044	11.6018	-11.3928	2.92914e-27	3.53694e-26	50.6322
ENSG00000156711.15	MAPK13	UCEC	1.42117	12.0746	13.1137	1.44335e-34	2.48977e-33	67.3496
ENSG00000263528.6	IKBKE	UCEC	1.41335	11.8149	14.3666	3.16327e-40	6.64286e-39	80.3125
ENSG00000117676.12	RPS6KA1	UCEC	1.40778	12.7747	16.8094	6.80501e-52	2.19121e-50	107.065
ENSG00000062524.14	LTK	UCEC	1.4045	8.91968	5.65508	2.45415e-08	6.27172e-08	7.65399
ENSG00000006432.14	MAP3K9	UCEC	1.39807	10.2617	14.4965	7.92867e-41	1.82359e-39	81.6896
ENSG00000142235.7	LMTK3	UCEC	1.38093	10.6004	8.16104	2.09566e-15	1.03286e-14	23.6104
ENSG00000181085.13	MAPK15	UCEC	1.37813	12.0423	6.23403	8.78996e-10	2.67016e-09	10.8975
ENSG00000198873.11	GRK5	UCEC	-1.37428	9.99093	-12.6427	1.64686e-32	2.74287e-31	62.6402
ENSG00000154229.10	PRKCA	UCEC	-1.34784	10.5077	-9.15209	9.60313e-19	6.26799e-18	31.2019
ENSG00000184304.13	PRKD1	UCEC	-1.28013	10.2149	-8.78419	1.79896e-17	1.05963e-16	28.306
ENSG00000178568.12	ERBB4	UCEC	1.27086	9.91109	4.29407	2.05839e-05	4.07461e-05	1.16463
ENSG00000113721.12	PDGFRB	UCEC	-1.25605	12.3858	-9.38306	1.45953e-19	1.00708e-18	33.0652
ENSG00000196335.11	STK31	UCEC	1.25169	8.07999	5.58708	3.56414e-08	8.91958e-08	7.29152
ENSG00000163513.16	TGFBR2	UCEC	-1.22908	12.4041	-11.0092	1.0258e-25	1.07709e-24	47.1034
ENSG00000170390.13	DCLK2	UCEC	-1.2286	9.95768	-8.53695	1.22604e-16	6.65369e-16	26.4109
ENSG00000149554.11	CHEK1	UCEC	1.22671	11.0394	12.3267	3.7477e-31	5.32394e-30	59.5348
ENSG00000101213.6	PTK6	UCEC	1.217	10.1309	4.88909	1.31543e-06	2.90115e-06	3.80091
ENSG00000090376.7	IRAK3	UCEC	-1.20942	8.89264	-6.7193	4.3932e-11	1.50491e-10	13.8279
ENSG00000066056.12	TIE1	UCEC	-1.20816	11.1939	-9.7824	5.19399e-21	4.18116e-20	36.3666
ENSG00000163545.7	NUAK2	UCEC	1.20292	12.1683	9.385	1.43637e-19	1.00546e-18	33.081
ENSG00000185483.10	ROR1	UCEC	-1.2016	9.78359	-6.42594	2.74779e-10	8.6744e-10	12.0337
ENSG00000097046.11	CDC7	UCEC	1.19897	10.963	9.08471	1.65322e-18	1.06467e-17	30.6648
ENSG00000166501.11	PRKCB	UCEC	-1.1948	8.84242	-6.51887	1.54851e-10	5.05359e-10	12.5946
ENSG00000157404.14	KIT	UCEC	-1.15626	9.70898	-5.05381	5.824e-07	1.33317e-06	4.58644
ENSG00000137843.10	PAK6	UCEC	1.14718	6.78042	4.62375	4.65586e-06	9.7773e-06	2.5861
ENSG00000119408.15	NEK6	UCEC	1.13836	12.6097	12.465	9.60607e-32	1.49669e-30	60.8875
ENSG00000160867.13	FGFR4	UCEC	1.12598	11.1714	5.25408	2.09722e-07	4.91728e-07	5.5735
ENSG00000134602.14	STK26	UCEC	-1.11786	11.3444	-5.66122	2.37239e-08	6.12762e-08	7.68691
ENSG00000148053.14	NTRK2	UCEC	-1.11559	8.46613	-4.25481	2.44167e-05	4.794e-05	1.00192
ENSG00000102010.13	BMX	UCEC	-1.11321	8.84189	-3.62106	0.000319248	0.000556668	-1.42888
ENSG00000205918.8	PDPK2P	UCEC	-1.10968	6.33565	-3.06999	0.00224147	0.00359201	-3.2379
ENSG00000071909.17	MYO3B	UCEC	1.109	9.32895	5.21441	2.57444e-07	5.97814e-07	5.37518
ENSG00000154928.15	EPHB1	UCEC	-1.09443	8.49911	-4.75625	2.49541e-06	5.35681e-06	3.1849
ENSG00000165025.13	SYK	UCEC	1.07803	12.4823	9.07354	1.80854e-18	1.14938e-17	30.5761
ENSG00000010810.16	FYN	UCEC	-1.07247	11.5649	-8.68725	3.83639e-17	2.10566e-16	27.558
ENSG00000171435.12	KSR2	UCEC	1.06654	7.80367	6.67977	5.64617e-11	1.89382e-10	13.5821
ENSG00000101255.9	TRIB3	UCEC	1.04861	11.4871	6.00999	3.29178e-09	9.24377e-09	9.60926
ENSG00000067606.14	PRKCZ	UCEC	1.04859	11.2102	11.5562	6.29131e-28	8.21271e-27	52.1591
ENSG00000180815.13	MAP3K15	UCEC	-1.02646	6.96676	-3.11104	0.00195651	0.00317113	-3.11303
ENSG00000058091.15	CDK14	UCEC	-1.00568	10.5674	-6.6957	5.10413e-11	1.72398e-10	13.681

## Sheet: S3
Table S3: Differentially methylated kinase probes in promoter region for cancers analysed
CpG probe	CpG_chrm	CpG_beg	CpG_end	t	P.Value	adj.P.Val	Tumor	Normal	Mean Difference (delta beta)	Status	Cancer_type
cg00489401	chr5	180648874	180648876	8.05458	7.85313e-15	3.95714e-13	0.64707	0.231772	0.415298	Hypermethylated	BLCA
cg21306240	chr1	37765172	37765174	6.95913	1.27794e-11	3.69987e-10	0.531602	0.137496	0.394106	Hypermethylated	BLCA
cg16682903	chr2	157838157	157838159	6.22299	1.15522e-09	2.33914e-08	0.675115	0.29086	0.384255	Hypermethylated	BLCA
cg22727783	chr5	14440964	14440966	5.81125	1.2058e-08	2.07279e-07	0.698965	0.314801	0.384164	Hypermethylated	BLCA
cg19124509	chr4	86360258	86360260	5.54671	5.08272e-08	7.59074e-07	0.559104	0.178195	0.38091	Hypermethylated	BLCA
cg15541630	chr8	86069540	86069542	9.04381	5.16889e-18	4.79896e-16	0.629576	0.269165	0.360412	Hypermethylated	BLCA
cg08323075	chr4	5051776	5051778	5.18114	3.39184e-07	4.1928e-06	0.518191	0.160773	0.357418	Hypermethylated	BLCA
cg23635789	chr20	37385024	37385026	7.25798	1.84044e-12	6.49667e-11	0.729549	0.373375	0.356174	Hypermethylated	BLCA
cg17403609	chr5	180648861	180648863	7.28069	1.58441e-12	5.7749e-11	0.535478	0.182629	0.352849	Hypermethylated	BLCA
cg11838224	chr17	7384420	7384422	6.82739	2.94414e-11	7.88037e-10	0.557101	0.210166	0.346935	Hypermethylated	BLCA
cg21879102	chr12	119803604	119803606	12.8818	2.3383e-32	1.92939e-29	0.873918	0.527875	0.346044	Hypermethylated	BLCA
cg25023596	chr12	118190137	118190139	10.591	1.86459e-23	3.8463e-21	0.844084	0.503429	0.340655	Hypermethylated	BLCA
cg25827022	chr17	7384332	7384334	8.5183	2.72282e-16	1.91206e-14	0.66733	0.334093	0.333237	Hypermethylated	BLCA
cg08409113	chr17	42785346	42785348	4.85631	1.67515e-06	1.74687e-05	0.468548	0.142977	0.325571	Hypermethylated	BLCA
cg07866001	chr5	14440382	14440384	6.28483	8.03385e-10	1.67292e-08	0.849279	0.529056	0.320223	Hypermethylated	BLCA
cg12225220	chr4	86360280	86360282	4.30177	2.09747e-05	0.000162887	0.466228	0.150476	0.315752	Hypermethylated	BLCA
cg14457782	chr17	42785343	42785345	4.98641	8.92651e-07	9.8535e-06	0.413646	0.0991085	0.314538	Hypermethylated	BLCA
cg19811337	chr11	65607191	65607193	8.0952	5.88067e-15	3.13459e-13	0.766813	0.455814	0.310999	Hypermethylated	BLCA
cg18881778	chr12	119803482	119803484	9.28391	8.02055e-19	8.27245e-17	0.756106	0.448529	0.307577	Hypermethylated	BLCA
cg09115473	chr5	14440881	14440883	6.0506	3.13259e-09	6.01112e-08	0.609082	0.303485	0.305597	Hypermethylated	BLCA
cg25352836	chr19	19514454	19514456	8.72587	5.79825e-17	4.55646e-15	0.65019	0.34608	0.30411	Hypermethylated	BLCA
cg12213062	chr2	219434930	219434932	5.31971	1.67249e-07	2.1905e-06	0.48841	0.184305	0.304105	Hypermethylated	BLCA
cg25431463	chr20	37384542	37384544	6.51539	2.02308e-10	4.7356e-09	0.578389	0.275422	0.302968	Hypermethylated	BLCA
cg19457477	chr19	38617968	38617970	5.17641	3.47376e-07	4.27007e-06	0.44544	0.148335	0.297104	Hypermethylated	BLCA
cg16695758	chr17	42784748	42784750	4.83182	1.88293e-06	1.94207e-05	0.420942	0.124983	0.29596	Hypermethylated	BLCA
cg23771603	chr10	25934380	25934382	4.77691	2.44318e-06	2.42883e-05	0.385475	0.0992143	0.286261	Hypermethylated	BLCA
cg06532379	chr15	84817087	84817089	8.17283	3.37412e-15	1.87164e-13	0.684175	0.400062	0.284113	Hypermethylated	BLCA
cg05827732	chr3	96814854	96814856	4.21599	3.03086e-05	0.000227349	0.418587	0.135168	0.283418	Hypermethylated	BLCA
cg00268185	chr3	123883920	123883922	4.20827	3.13213e-05	0.000233618	0.406965	0.125656	0.281309	Hypermethylated	BLCA
cg18420965	chr4	65669426	65669428	4.79037	2.29254e-06	2.29636e-05	0.379967	0.0997411	0.280226	Hypermethylated	BLCA
cg24104567	chr17	42780489	42780491	3.74296	0.000206462	0.0012201	0.330271	0.0517218	0.278549	Hypermethylated	BLCA
cg10272601	chr9	93184863	93184865	4.12218	4.50161e-05	0.000323342	0.341312	0.0648715	0.27644	Hypermethylated	BLCA
cg02764093	chr12	119803955	119803957	11.518	5.95406e-27	1.96514e-24	0.789963	0.515133	0.274831	Hypermethylated	BLCA
cg11410023	chr3	96814666	96814668	3.85697	0.000132299	0.00083172	0.40117	0.127234	0.273936	Hypermethylated	BLCA
cg03018679	chr12	119804117	119804119	9.87737	7.02248e-21	9.65737e-19	0.769313	0.498383	0.27093	Hypermethylated	BLCA
cg25444386	chr4	55124776	55124778	4.94379	1.09872e-06	1.18918e-05	0.519485	0.254103	0.265382	Hypermethylated	BLCA
cg08441170	chr10	25934170	25934172	4.18777	3.41662e-05	0.000252272	0.374106	0.112103	0.262003	Hypermethylated	BLCA
cg07682600	chr5	180649167	180649169	4.62284	5.00726e-06	4.60347e-05	0.419709	0.158256	0.261453	Hypermethylated	BLCA
cg14418633	chr1	2074049	2074051	8.96101	9.75511e-18	8.70182e-16	0.821816	0.561578	0.260237	Hypermethylated	BLCA
cg18827954	chr4	5051857	5051859	4.85675	1.67163e-06	1.74687e-05	0.448135	0.191531	0.256604	Hypermethylated	BLCA
cg19601328	chr17	45291362	45291364	6.57012	1.45004e-10	3.48062e-09	0.752903	0.498407	0.254495	Hypermethylated	BLCA
cg23299262	chr17	42780964	42780966	4.07819	5.4052e-05	0.000380164	0.362393	0.108476	0.253917	Hypermethylated	BLCA
cg03339668	chr12	119804152	119804154	11.0496	3.63875e-25	8.28255e-23	0.885312	0.631763	0.253549	Hypermethylated	BLCA
cg15843567	chr10	25934276	25934278	4.04752	6.13438e-05	0.000427593	0.386771	0.13389	0.252881	Hypermethylated	BLCA
cg07914866	chr12	66189650	66189652	4.10468	4.84225e-05	0.000343696	0.515226	0.263664	0.251561	Hypermethylated	BLCA
cg23842170	chr4	65668819	65668821	5.05524	6.36267e-07	7.42049e-06	0.394562	0.143328	0.251234	Hypermethylated	BLCA
cg02816367	chr6	111760286	111760288	4.82513	1.94395e-06	1.98946e-05	0.526978	0.276287	0.250691	Hypermethylated	BLCA
cg01822130	chr3	96815160	96815162	4.42569	1.21897e-05	9.95845e-05	0.37032	0.120514	0.249806	Hypermethylated	BLCA
cg17640485	chr3	195893275	195893277	6.98565	1.07874e-11	3.17891e-10	0.682571	0.433118	0.249453	Hypermethylated	BLCA
cg05131483	chr16	23694920	23694922	5.64294	3.03063e-08	4.76315e-07	0.519862	0.270596	0.249266	Hypermethylated	BLCA
cg17892159	chr2	42047469	42047471	4.78224	2.38242e-06	2.372e-05	0.311325	0.0631513	0.248173	Hypermethylated	BLCA
cg06163371	chr1	37765214	37765216	4.98821	8.84816e-07	9.80608e-06	0.391383	0.143376	0.248007	Hypermethylated	BLCA
cg14131536	chr2	97724457	97724459	6.56379	1.50713e-10	3.60456e-09	0.803003	0.556631	0.246372	Hypermethylated	BLCA
cg26472910	chr13	28099624	28099626	5.74057	1.78033e-08	2.92337e-07	0.743398	0.498828	0.244569	Hypermethylated	BLCA
cg14384532	chr15	88257392	88257394	4.65654	4.28708e-06	4.01405e-05	0.382144	0.139072	0.243072	Hypermethylated	BLCA
cg26279550	chr12	66189024	66189026	4.13558	4.25614e-05	0.000308395	0.2828	0.0397836	0.243016	Hypermethylated	BLCA
cg08108311	chr17	42780727	42780729	3.70817	0.000235973	0.00136398	0.29406	0.0513487	0.242712	Hypermethylated	BLCA
cg17485454	chr4	86360127	86360129	3.86691	0.000127194	0.000806537	0.311821	0.0693691	0.242452	Hypermethylated	BLCA
cg05886546	chr17	42784479	42784481	5.52388	5.73988e-08	8.43852e-07	0.537213	0.29532	0.241893	Hypermethylated	BLCA
cg23300732	chr4	5051768	5051770	4.44246	1.13155e-05	9.40724e-05	0.352354	0.110609	0.241745	Hypermethylated	BLCA
cg26364205	chr3	96814979	96814981	3.90862	0.000107747	0.000693211	0.33079	0.0903756	0.240414	Hypermethylated	BLCA
cg16653138	chr1	2073740	2073742	8.48407	3.50524e-16	2.33718e-14	0.740534	0.500227	0.240307	Hypermethylated	BLCA
cg14171824	chr1	2075216	2075218	7.27667	1.62705e-12	5.86893e-11	0.83858	0.598501	0.240079	Hypermethylated	BLCA
cg16333992	chr4	5051868	5051870	4.65562	4.30521e-06	4.02531e-05	0.345001	0.10668	0.238321	Hypermethylated	BLCA
cg11108676	chr15	88257772	88257774	3.94227	9.41417e-05	0.000618954	0.291445	0.0535755	0.237869	Hypermethylated	BLCA
cg00465319	chr3	123620720	123620722	4.3584	1.63935e-05	0.000131009	0.699688	0.462498	0.237191	Hypermethylated	BLCA
cg02763536	chr17	42780496	42780498	3.65468	0.000289202	0.00161919	0.298249	0.0613326	0.236916	Hypermethylated	BLCA
cg10351287	chr4	5051613	5051615	4.19458	3.31944e-05	0.000245921	0.333275	0.096702	0.236573	Hypermethylated	BLCA
cg23878564	chr17	7384129	7384131	7.94667	1.68462e-14	8.23719e-13	0.688557	0.452295	0.236262	Hypermethylated	BLCA
cg05590156	chr5	14183758	14183760	6.78264	3.89812e-11	1.02109e-09	0.727941	0.4924	0.235541	Hypermethylated	BLCA
cg23065715	chr2	219434936	219434938	5.36742	1.30647e-07	1.74929e-06	0.591069	0.357004	0.234065	Hypermethylated	BLCA
cg07842403	chr3	134796300	134796302	4.63397	4.75734e-06	4.4031e-05	0.346998	0.114157	0.232841	Hypermethylated	BLCA
cg26415547	chr12	66189267	66189269	4.2735	2.36963e-05	0.000181461	0.266695	0.034277	0.232418	Hypermethylated	BLCA
cg21642245	chr3	195896475	195896477	3.9567	8.88225e-05	0.00058918	0.357789	0.126243	0.231546	Hypermethylated	BLCA
cg21956337	chr15	88256475	88256477	3.8386	0.000142237	0.000885166	0.300787	0.0703313	0.230456	Hypermethylated	BLCA
cg18005337	chr2	97724191	97724193	11.4259	1.34667e-26	4.04061e-24	0.897757	0.669115	0.228641	Hypermethylated	BLCA
cg10389229	chr12	66189422	66189424	4.48733	9.26174e-06	7.97089e-05	0.262379	0.0345593	0.22782	Hypermethylated	BLCA
cg02441618	chr17	42784551	42784553	5.88016	8.21635e-09	1.45796e-07	0.486223	0.259419	0.226805	Hypermethylated	BLCA
cg20616414	chr9	93185113	93185115	4.08678	5.21601e-05	0.000367851	0.348666	0.121953	0.226713	Hypermethylated	BLCA
cg08928145	chr19	19514554	19514556	8.35252	9.19409e-16	5.8356e-14	0.719913	0.496356	0.223557	Hypermethylated	BLCA
cg09301294	chr3	96814675	96814677	3.60671	0.000346348	0.00187859	0.314939	0.0914472	0.223492	Hypermethylated	BLCA
cg08871052	chr2	42047478	42047480	4.21064	3.10074e-05	0.000231801	0.256912	0.0340682	0.222844	Hypermethylated	BLCA
cg14578894	chr4	86360357	86360359	3.45315	0.000608762	0.0030512	0.349663	0.127852	0.221811	Hypermethylated	BLCA
cg02286008	chr16	30121925	30121927	10.0719	1.42802e-21	2.35659e-19	0.830379	0.608858	0.22152	Hypermethylated	BLCA
cg02311725	chr20	32052012	32052014	6.47584	2.56998e-10	5.85299e-09	0.499198	0.277906	0.221292	Hypermethylated	BLCA
cg25647583	chr15	90883953	90883955	6.92918	1.54655e-11	4.38145e-10	0.638101	0.417547	0.220553	Hypermethylated	BLCA
cg07447922	chr1	37765154	37765156	3.65779	0.000285822	0.00160162	0.352178	0.131906	0.220272	Hypermethylated	BLCA
cg17665699	chr17	19868298	19868300	5.42068	9.89566e-08	1.36086e-06	0.73546	0.51695	0.21851	Hypermethylated	BLCA
cg02142074	chr20	37384192	37384194	7.71059	8.7182e-14	3.81118e-12	0.726923	0.509912	0.217011	Hypermethylated	BLCA
cg16208357	chr17	42780501	42780503	3.54922	0.000428794	0.00224462	0.282357	0.0658676	0.216489	Hypermethylated	BLCA
cg17508991	chr20	32051501	32051503	3.6726	0.000270227	0.0015272	0.331995	0.116848	0.215148	Hypermethylated	BLCA
cg03001333	chr1	2074120	2074122	10.5099	3.70351e-23	7.40815e-21	0.874094	0.659084	0.21501	Hypermethylated	BLCA
cg16265599	chr17	42784639	42784641	4.08993	5.14837e-05	0.000363469	0.401633	0.186812	0.214822	Hypermethylated	BLCA
cg08130572	chr6	111759898	111759900	3.98935	7.78193e-05	0.000525241	0.496817	0.282419	0.214398	Hypermethylated	BLCA
cg23209990	chr4	54231408	54231410	3.5798	0.000382891	0.00204322	0.27848	0.0643487	0.214131	Hypermethylated	BLCA
cg00982136	chr2	200861415	200861417	3.96871	8.46141e-05	0.000566468	0.296682	0.0833376	0.213345	Hypermethylated	BLCA
cg25798792	chr4	65669632	65669634	4.28294	2.27514e-05	0.000175446	0.315115	0.10184	0.213275	Hypermethylated	BLCA
cg15634877	chr2	219434920	219434922	4.65109	4.39629e-06	4.09886e-05	0.370702	0.157436	0.213266	Hypermethylated	BLCA
cg08529481	chr1	36366571	36366573	7.41006	6.70624e-13	2.60399e-11	0.828422	0.615901	0.21252	Hypermethylated	BLCA
cg15405439	chr3	96814685	96814687	3.59708	0.000359042	0.00193789	0.361248	0.148736	0.212512	Hypermethylated	BLCA
cg18537001	chr1	37765161	37765163	3.68534	0.000257459	0.00146761	0.429311	0.216905	0.212406	Hypermethylated	BLCA
cg00651401	chr3	195896466	195896468	3.90338	0.000110025	0.00070444	0.316612	0.104767	0.211844	Hypermethylated	BLCA
cg04798016	chr11	65607595	65607597	8.68884	7.65494e-17	5.94474e-15	0.895511	0.68376	0.211751	Hypermethylated	BLCA
cg04948014	chr12	119803689	119803691	7.66001	1.23416e-13	5.29008e-12	0.56134	0.350994	0.210346	Hypermethylated	BLCA
cg01263292	chr12	66189248	66189250	3.74825	0.000202297	0.00120194	0.229488	0.0196202	0.209868	Hypermethylated	BLCA
cg07465275	chr11	65607731	65607733	9.09243	3.55355e-18	3.35099e-16	0.777284	0.567769	0.209515	Hypermethylated	BLCA
cg27154163	chr4	54657588	54657590	3.85759	0.000131972	0.000831128	0.274521	0.065058	0.209463	Hypermethylated	BLCA
cg01180479	chr11	65607361	65607363	7.18345	3.00117e-12	1.03721e-10	0.726693	0.52106	0.205633	Hypermethylated	BLCA
cg14886572	chr17	42782379	42782381	4.87537	1.52889e-06	1.60961e-05	0.56891	0.363285	0.205626	Hypermethylated	BLCA
cg21990144	chr2	200861942	200861944	4.27368	2.36774e-05	0.000181461	0.284694	0.0792178	0.205476	Hypermethylated	BLCA
cg24337786	chr19	38618031	38618033	3.62485	0.000323594	0.00177265	0.384053	0.180447	0.203606	Hypermethylated	BLCA
cg02463418	chr4	65669856	65669858	3.8131	0.000157217	0.000968087	0.308838	0.10721	0.201628	Hypermethylated	BLCA
cg06470424	chr19	1968456	1968458	9.58954	7.15273e-20	8.58458e-18	0.839938	0.6385	0.201438	Hypermethylated	BLCA
cg07170824	chr12	51907522	51907524	4.08196	5.32148e-05	0.000374889	0.433066	0.232265	0.200801	Hypermethylated	BLCA
cg11227141	chr1	2072210	2072212	5.85985	9.20313e-09	1.62e-07	0.802994	0.602616	0.200377	Hypermethylated	BLCA
cg12499211	chr1	156816850	156816852	-6.48492	2.43288e-10	5.59563e-09	0.210067	0.410085	-0.200018	Hypomethylated	BLCA
cg23966898	chr19	38597126	38597128	-4.43978	1.14509e-05	9.48397e-05	0.713365	0.91339	-0.200025	Hypomethylated	BLCA
cg24727290	chr6	30883090	30883092	-5.58145	4.22074e-08	6.41961e-07	0.236365	0.437188	-0.200824	Hypomethylated	BLCA
cg02904344	chr6	134177840	134177842	-4.14129	4.15549e-05	0.000301764	0.494967	0.696233	-0.201266	Hypomethylated	BLCA
cg01007345	chr4	48269054	48269056	-9.04217	5.23444e-18	4.79896e-16	0.157446	0.359152	-0.201706	Hypomethylated	BLCA
cg18158670	chr15	98889995	98889997	-3.80446	0.000162618	0.000996697	0.575103	0.776997	-0.201894	Hypomethylated	BLCA
cg09370177	chr13	37105186	37105188	-4.37231	1.54245e-05	0.000124168	0.731229	0.933356	-0.202128	Hypomethylated	BLCA
cg24384816	chr20	37343908	37343910	-7.71319	8.56361e-14	3.76856e-12	0.199809	0.402189	-0.202379	Hypomethylated	BLCA
cg11236755	chr17	81134250	81134252	-4.85279	1.70355e-06	1.77369e-05	0.487142	0.68969	-0.202548	Hypomethylated	BLCA
cg20839149	chr1	156816808	156816810	-9.2466	1.07357e-18	1.07374e-16	0.102626	0.305243	-0.202617	Hypomethylated	BLCA
cg03553914	chr11	1454668	1454670	-3.80008	0.000165424	0.00100921	0.626429	0.829227	-0.202798	Hypomethylated	BLCA
cg17087669	chr6	36131345	36131347	-8.18302	3.13591e-15	1.76925e-13	0.197016	0.399827	-0.202812	Hypomethylated	BLCA
cg10837783	chr1	32275852	32275854	-3.29923	0.00104982	0.00485287	0.443741	0.646969	-0.203228	Hypomethylated	BLCA
cg18809076	chr7	55109929	55109931	-3.35439	0.000865607	0.0041616	0.506428	0.709708	-0.20328	Hypomethylated	BLCA
cg04527071	chr11	1451897	1451899	-5.01245	7.85691e-07	8.88074e-06	0.643887	0.847298	-0.203411	Hypomethylated	BLCA
cg12391964	chr1	2054835	2054837	-3.23678	0.001302	0.00585059	0.742325	0.946771	-0.204445	Hypomethylated	BLCA
cg15881332	chr7	106865340	106865342	-3.54226	0.000439934	0.00229566	0.330318	0.53584	-0.205522	Hypomethylated	BLCA
cg14040633	chr17	76000249	76000251	-2.94189	0.00343775	0.0131551	0.594597	0.800154	-0.205557	Hypomethylated	BLCA
cg00977384	chr4	75596346	75596348	-4.4425	1.13133e-05	9.40724e-05	0.717281	0.924046	-0.206764	Hypomethylated	BLCA
cg15799353	chr20	382467	382469	-5.47274	7.52619e-08	1.07755e-06	0.572698	0.77953	-0.206833	Hypomethylated	BLCA
cg14312860	chr17	81131758	81131760	-5.33117	1.57643e-07	2.07705e-06	0.732956	0.939866	-0.206911	Hypomethylated	BLCA
cg05097015	chr2	135026004	135026006	-4.79301	2.26408e-06	2.27131e-05	0.725884	0.932807	-0.206923	Hypomethylated	BLCA
cg13308143	chr3	124094571	124094573	-3.83209	0.000145927	0.000907031	0.713829	0.922369	-0.208541	Hypomethylated	BLCA
cg03092551	chr2	58046284	58046286	-9.34629	4.91693e-19	5.23495e-17	0.246907	0.455815	-0.208908	Hypomethylated	BLCA
cg05813616	chr16	46747800	46747802	-5.47017	7.6289e-08	1.08298e-06	0.661981	0.871019	-0.209038	Hypomethylated	BLCA
cg01696984	chr3	185362567	185362569	-4.27556	2.34865e-05	0.000180482	0.45603	0.665609	-0.209579	Hypomethylated	BLCA
cg26060817	chr5	14406566	14406568	-3.86336	0.000128994	0.000816343	0.659032	0.868739	-0.209707	Hypomethylated	BLCA
cg02528159	chr16	2971097	2971099	-8.2462	1.98909e-15	1.17232e-13	0.293843	0.503758	-0.209915	Hypomethylated	BLCA
cg14620184	chr2	29718603	29718605	-3.80182	0.000164305	0.00100473	0.730431	0.940907	-0.210476	Hypomethylated	BLCA
cg05573767	chr6	166757905	166757907	-4.65149	4.38823e-06	4.09713e-05	0.237397	0.448095	-0.210698	Hypomethylated	BLCA
cg16115072	chr17	27611785	27611787	-4.33675	1.80189e-05	0.000142276	0.60195	0.812706	-0.210756	Hypomethylated	BLCA
cg18764771	chr6	116060793	116060795	-4.82841	1.91379e-06	1.96774e-05	0.297778	0.508714	-0.210936	Hypomethylated	BLCA
cg03471346	chr1	179142941	179142943	-3.82282	0.000151339	0.000937137	0.645562	0.856858	-0.211296	Hypomethylated	BLCA
cg03233793	chr19	19515795	19515797	-5.98331	4.59599e-09	8.47434e-08	0.265067	0.47653	-0.211463	Hypomethylated	BLCA
cg25613180	chr5	150133739	150133741	-5.34696	1.45274e-07	1.92949e-06	0.398712	0.61052	-0.211808	Hypomethylated	BLCA
cg22712403	chr11	65616849	65616851	-8.06602	7.23932e-15	3.7044e-13	0.428851	0.640938	-0.212087	Hypomethylated	BLCA
cg22126505	chr2	219433824	219433826	-5.25153	2.37281e-07	3.04134e-06	0.435855	0.648403	-0.212548	Hypomethylated	BLCA
cg11982525	chr7	106865242	106865244	-4.71077	3.33247e-06	3.18807e-05	0.216157	0.428818	-0.21266	Hypomethylated	BLCA
cg03893692	chr5	150289920	150289922	-4.72987	3.0479e-06	2.9371e-05	0.515634	0.728316	-0.212682	Hypomethylated	BLCA
cg13440894	chr8	11493625	11493627	-5.47153	7.57437e-08	1.07755e-06	0.409994	0.623448	-0.213454	Hypomethylated	BLCA
cg10490888	chr11	1451379	1451381	-5.27338	2.12211e-07	2.74668e-06	0.532536	0.746881	-0.214345	Hypomethylated	BLCA
cg17463527	chr20	43559196	43559198	-3.69345	0.000249624	0.00143035	0.527608	0.742471	-0.214862	Hypomethylated	BLCA
cg19621460	chr19	14115132	14115134	-5.38809	1.17326e-07	1.58702e-06	0.233026	0.448377	-0.215351	Hypomethylated	BLCA
cg10811945	chr1	156815120	156815122	-5.50799	6.24537e-08	9.08207e-07	0.451228	0.666584	-0.215356	Hypomethylated	BLCA
cg07283011	chr3	134251315	134251317	-3.61891	0.000330889	0.00180662	0.456468	0.672098	-0.21563	Hypomethylated	BLCA
cg11600078	chr17	81126323	81126325	-5.3842	1.19727e-07	1.61619e-06	0.360082	0.575954	-0.215872	Hypomethylated	BLCA
cg09989939	chr13	98578097	98578099	-4.70978	3.34803e-06	3.19831e-05	0.449914	0.666379	-0.216464	Hypomethylated	BLCA
cg12007466	chr4	95104341	95104343	-4.02801	6.64606e-05	0.000459378	0.646395	0.863073	-0.216678	Hypomethylated	BLCA
cg19638039	chr14	96796533	96796535	-4.48752	9.25388e-06	7.97089e-05	0.721228	0.938156	-0.216928	Hypomethylated	BLCA
cg13329862	chr6	30883098	30883100	-4.98808	8.85385e-07	9.80608e-06	0.280356	0.497791	-0.217435	Hypomethylated	BLCA
cg00369372	chr20	63548131	63548133	-5.33872	1.51604e-07	2.00952e-06	0.56256	0.780021	-0.217461	Hypomethylated	BLCA
cg13121732	chr14	104793912	104793914	-4.89773	1.37299e-06	1.45944e-05	0.523194	0.741195	-0.218001	Hypomethylated	BLCA
cg05905699	chr2	178795877	178795879	-4.60306	5.48272e-06	4.99192e-05	0.725047	0.943125	-0.218078	Hypomethylated	BLCA
cg21578195	chr20	63537373	63537375	-8.34152	9.96146e-16	6.20336e-14	0.264334	0.482725	-0.218391	Hypomethylated	BLCA
cg16176600	chr6	116060445	116060447	-6.50006	2.21993e-10	5.15978e-09	0.260651	0.479885	-0.219233	Hypomethylated	BLCA
cg13505631	chr9	124256560	124256562	-6.79849	3.52978e-11	9.32004e-10	0.259991	0.479293	-0.219302	Hypomethylated	BLCA
cg16006701	chr6	2751167	2751169	-4.24986	2.62275e-05	0.000199456	0.665331	0.885544	-0.220214	Hypomethylated	BLCA
cg10081469	chr14	61281617	61281619	-6.48603	2.41664e-10	5.59563e-09	0.199941	0.420371	-0.22043	Hypomethylated	BLCA
cg00014104	chr22	21866076	21866078	-5.54501	5.12906e-08	7.64265e-07	0.326808	0.548001	-0.221192	Hypomethylated	BLCA
cg09410830	chr6	111720131	111720133	-4.3716	1.54724e-05	0.000124401	0.741832	0.963484	-0.221652	Hypomethylated	BLCA
cg03219514	chr2	97734289	97734291	-4.69588	3.57201e-06	3.39264e-05	0.676733	0.898578	-0.221845	Hypomethylated	BLCA
cg17653972	chr19	55304572	55304574	-4.61308	5.23661e-06	4.78765e-05	0.513852	0.73585	-0.221998	Hypomethylated	BLCA
cg20000220	chr8	143718826	143718828	-6.47482	2.58596e-10	5.86595e-09	0.442756	0.665201	-0.222445	Hypomethylated	BLCA
cg14010720	chr20	63537524	63537526	-7.12008	4.53503e-12	1.48934e-10	0.295106	0.518264	-0.223158	Hypomethylated	BLCA
cg17998964	chr11	63888430	63888432	-8.87344	1.90158e-17	1.63017e-15	0.10441	0.327624	-0.223214	Hypomethylated	BLCA
cg22073258	chr3	97439867	97439869	-4.30392	2.07796e-05	0.000161562	0.710429	0.935248	-0.224819	Hypomethylated	BLCA
cg18055585	chr15	88125660	88125662	-7.03576	7.82104e-12	2.42379e-10	0.306801	0.532768	-0.225967	Hypomethylated	BLCA
cg23437479	chr3	49902919	49902921	-3.5922	0.000365627	0.00196539	0.617139	0.843144	-0.226005	Hypomethylated	BLCA
cg11849703	chr5	177096354	177096356	-6.33591	5.93855e-10	1.26862e-08	0.521662	0.748107	-0.226445	Hypomethylated	BLCA
cg02668694	chr17	28042512	28042514	-4.71611	3.25047e-06	3.11866e-05	0.342661	0.569788	-0.227128	Hypomethylated	BLCA
cg09760422	chr2	127388775	127388777	-7.35132	9.92287e-13	3.70061e-11	0.339312	0.566695	-0.227383	Hypomethylated	BLCA
cg20336472	chr8	38430885	38430887	-3.75925	0.000193877	0.00115923	0.692763	0.920377	-0.227614	Hypomethylated	BLCA
cg07011093	chr3	124268975	124268977	-4.65922	4.23416e-06	3.97012e-05	0.643357	0.871279	-0.227922	Hypomethylated	BLCA
cg02182592	chr17	81129168	81129170	-7.69764	9.53127e-14	4.1392e-12	0.399413	0.6274	-0.227987	Hypomethylated	BLCA
cg05685643	chr4	48081376	48081378	-3.28958	0.00108558	0.00499019	0.528062	0.756453	-0.228392	Hypomethylated	BLCA
cg24850860	chr13	37105554	37105556	-5.95952	5.25851e-09	9.66891e-08	0.686792	0.916134	-0.229342	Hypomethylated	BLCA
cg05980111	chr3	124676429	124676431	-4.50099	8.71086e-06	7.5559e-05	0.549584	0.779387	-0.229803	Hypomethylated	BLCA
cg08331981	chr19	19515789	19515791	-5.56027	4.72743e-08	7.10838e-07	0.361339	0.591758	-0.230419	Hypomethylated	BLCA
cg03509961	chr7	44327020	44327022	-6.29856	7.40826e-10	1.5529e-08	0.452935	0.683707	-0.230772	Hypomethylated	BLCA
cg02351555	chr19	1526463	1526465	-7.33591	1.09925e-12	4.0537e-11	0.347117	0.578152	-0.231035	Hypomethylated	BLCA
cg07568040	chr2	157597888	157597890	-4.22524	2.91381e-05	0.000219316	0.498806	0.730011	-0.231205	Hypomethylated	BLCA
cg03212674	chr1	155274015	155274017	-4.04316	6.2454e-05	0.000433957	0.384633	0.616146	-0.231513	Hypomethylated	BLCA
cg01584457	chr3	141778155	141778157	-5.45315	8.34471e-08	1.17449e-06	0.490673	0.722196	-0.231523	Hypomethylated	BLCA
cg06869212	chr17	81126081	81126083	-5.02816	7.27274e-07	8.33461e-06	0.550873	0.782409	-0.231536	Hypomethylated	BLCA
cg00686429	chr19	18096424	18096426	-4.24331	2.6974e-05	0.000204662	0.585009	0.817395	-0.232386	Hypomethylated	BLCA
cg06958211	chr15	40239978	40239980	-4.01455	7.02223e-05	0.000479356	0.51224	0.745035	-0.232795	Hypomethylated	BLCA
cg16537676	chr6	30883846	30883848	-7.39709	7.31372e-13	2.80685e-11	0.279719	0.513479	-0.233761	Hypomethylated	BLCA
cg06611768	chr2	29922285	29922287	-6.41857	3.62719e-10	8.00772e-09	0.307198	0.541384	-0.234187	Hypomethylated	BLCA
cg17474524	chr20	63537477	63537479	-8.25362	1.88526e-15	1.12113e-13	0.193519	0.42773	-0.234211	Hypomethylated	BLCA
cg23953820	chr6	30883273	30883275	-7.04471	7.38294e-12	2.30971e-10	0.380881	0.615197	-0.234316	Hypomethylated	BLCA
cg05791790	chr3	141777724	141777726	-5.5893	4.04658e-08	6.21196e-07	0.556029	0.791487	-0.235459	Hypomethylated	BLCA
cg10318258	chr14	24340552	24340554	-5.54095	5.24124e-08	7.77471e-07	0.451547	0.687153	-0.235606	Hypomethylated	BLCA
cg13833831	chr19	3802559	3802561	-5.20286	3.03908e-07	3.80663e-06	0.639508	0.875406	-0.235898	Hypomethylated	BLCA
cg24545728	chr17	81129136	81129138	-6.75132	4.74051e-11	1.21759e-09	0.599798	0.835709	-0.235911	Hypomethylated	BLCA
cg23176214	chr17	81126417	81126419	-5.14516	4.06511e-07	4.92363e-06	0.532446	0.768834	-0.236388	Hypomethylated	BLCA
cg26893134	chr6	116060740	116060742	-5.47176	7.565e-08	1.07755e-06	0.289979	0.527573	-0.237594	Hypomethylated	BLCA
cg02941852	chr7	105389720	105389722	-4.49661	8.88415e-06	7.6961e-05	0.56176	0.799655	-0.237894	Hypomethylated	BLCA
cg24533720	chr7	6059601	6059603	-15.6385	5.32181e-44	8.78231e-41	0.093914	0.332186	-0.238272	Hypomethylated	BLCA
cg00743788	chr22	50262727	50262729	-12.2666	6.96285e-30	3.83015e-27	0.137035	0.376395	-0.239359	Hypomethylated	BLCA
cg16652747	chr10	132249017	132249019	-6.09168	2.47476e-09	4.8331e-08	0.40511	0.644688	-0.239578	Hypomethylated	BLCA
cg03243362	chr1	32275941	32275943	-4.54134	7.26138e-06	6.44252e-05	0.544506	0.784123	-0.239616	Hypomethylated	BLCA
cg22027500	chr11	11353247	11353249	-3.98862	7.80491e-05	0.000526254	0.675533	0.915385	-0.239852	Hypomethylated	BLCA
cg07681739	chr3	49859973	49859975	-5.56308	4.65701e-08	7.01847e-07	0.628721	0.868578	-0.239857	Hypomethylated	BLCA
cg27357238	chr10	132248593	132248595	-6.33903	5.82963e-10	1.2494e-08	0.612666	0.85336	-0.240693	Hypomethylated	BLCA
cg17973773	chr8	27838352	27838354	-4.76192	2.62205e-06	2.58331e-05	0.582036	0.823749	-0.241712	Hypomethylated	BLCA
cg24323597	chr3	124094656	124094658	-4.77203	2.50006e-06	2.47641e-05	0.655232	0.896983	-0.241751	Hypomethylated	BLCA
cg09645572	chr17	66301642	66301644	-4.91204	1.28136e-06	1.36424e-05	0.485497	0.727281	-0.241784	Hypomethylated	BLCA
cg10228500	chr7	143408501	143408503	-17.3788	1.1317e-51	7.47033e-48	0.128674	0.371373	-0.242699	Hypomethylated	BLCA
cg04626878	chr20	63537455	63537457	-10.1566	7.09931e-22	1.26656e-19	0.184667	0.427854	-0.243187	Hypomethylated	BLCA
cg24482850	chr1	205322086	205322088	-5.01294	7.83798e-07	8.88074e-06	0.506113	0.749339	-0.243226	Hypomethylated	BLCA
cg18450227	chr18	50664266	50664268	-4.9587	1.02187e-06	1.11678e-05	0.669649	0.912904	-0.243254	Hypomethylated	BLCA
cg04730866	chr3	97439521	97439523	-5.06949	5.92916e-07	6.93943e-06	0.638462	0.882104	-0.243642	Hypomethylated	BLCA
cg23251279	chr7	90563302	90563304	-4.64594	4.50209e-06	4.18568e-05	0.617738	0.861381	-0.243643	Hypomethylated	BLCA
cg09760057	chr19	1528418	1528420	-7.23919	2.08261e-12	7.3124e-11	0.55832	0.802317	-0.243997	Hypomethylated	BLCA
cg08631650	chr5	150290249	150290251	-7.02205	8.54188e-12	2.61041e-10	0.349404	0.59385	-0.244446	Hypomethylated	BLCA
cg13520525	chr20	63537109	63537111	-7.06937	6.29752e-12	2.00821e-10	0.40534	0.650546	-0.245206	Hypomethylated	BLCA
cg01360628	chr3	89106967	89106969	-5.0764	5.72936e-07	6.72945e-06	0.619997	0.866927	-0.24693	Hypomethylated	BLCA
cg21964231	chr19	1525705	1525707	-6.00114	4.15349e-09	7.77989e-08	0.521883	0.768836	-0.246954	Hypomethylated	BLCA
cg17381426	chr7	140674324	140674326	-5.47163	7.57052e-08	1.07755e-06	0.453608	0.701453	-0.247845	Hypomethylated	BLCA
cg20530056	chr1	206470033	206470035	-8.09502	5.88835e-15	3.13459e-13	0.284455	0.533602	-0.249147	Hypomethylated	BLCA
cg13043117	chr14	61526101	61526103	-5.16998	3.58811e-07	4.40244e-06	0.521294	0.770728	-0.249434	Hypomethylated	BLCA
cg19882315	chr8	11494336	11494338	-5.43241	9.3058e-08	1.2905e-06	0.569243	0.819318	-0.250076	Hypomethylated	BLCA
cg06899329	chr19	19517112	19517114	-4.94375	1.09892e-06	1.18918e-05	0.664753	0.917404	-0.252651	Hypomethylated	BLCA
cg15351214	chr14	70810474	70810476	-4.98691	8.90456e-07	9.84573e-06	0.491077	0.743895	-0.252817	Hypomethylated	BLCA
cg23042076	chr10	43075720	43075722	-8.49278	3.28737e-16	2.21428e-14	0.330609	0.583942	-0.253332	Hypomethylated	BLCA
cg09966309	chr6	166541250	166541252	-5.58336	4.17771e-08	6.36883e-07	0.361096	0.616025	-0.25493	Hypomethylated	BLCA
cg13466409	chr17	81133282	81133284	-6.61363	1.11096e-10	2.7161e-09	0.618015	0.873526	-0.255511	Hypomethylated	BLCA
cg09418321	chr12	4590451	4590453	-6.87404	2.19388e-11	5.95958e-10	0.371626	0.627146	-0.255521	Hypomethylated	BLCA
cg10203631	chr6	43242772	43242774	-7.83237	3.75044e-14	1.73123e-12	0.420715	0.676857	-0.256142	Hypomethylated	BLCA
cg14998896	chr3	185362429	185362431	-5.33557	1.54098e-07	2.03848e-06	0.522642	0.779428	-0.256786	Hypomethylated	BLCA
cg16509045	chr9	74888046	74888048	-6.72008	5.75785e-11	1.46747e-09	0.32781	0.585247	-0.257438	Hypomethylated	BLCA
cg13703948	chr2	97733153	97733155	-5.50049	6.49878e-08	9.38697e-07	0.529055	0.786659	-0.257604	Hypomethylated	BLCA
cg22556143	chr10	132248099	132248101	-7.95494	1.58931e-14	7.82913e-13	0.338982	0.597204	-0.258223	Hypomethylated	BLCA
cg08484080	chr1	2054699	2054701	-4.0993	4.95195e-05	0.000350352	0.629994	0.888298	-0.258304	Hypomethylated	BLCA
cg12874035	chr3	49871342	49871344	-6.36721	4.93026e-10	1.06355e-08	0.433477	0.692617	-0.25914	Hypomethylated	BLCA
cg27244482	chr5	150289924	150289926	-4.45493	1.07045e-05	8.97848e-05	0.498844	0.758057	-0.259213	Hypomethylated	BLCA
cg21484834	chr20	63537225	63537227	-7.12131	4.49883e-12	1.48484e-10	0.433187	0.692418	-0.259231	Hypomethylated	BLCA
cg11344073	chr2	37148923	37148925	-3.86186	0.000129763	0.000818896	0.699405	0.95885	-0.259445	Hypomethylated	BLCA
cg22949562	chr19	17841157	17841159	-5.45641	8.20269e-08	1.15944e-06	0.617966	0.877755	-0.259789	Hypomethylated	BLCA
cg24216555	chr19	55302774	55302776	-6.01455	3.84825e-09	7.2578e-08	0.562048	0.821883	-0.259835	Hypomethylated	BLCA
cg10497023	chr5	180630033	180630035	-7.0463	7.30795e-12	2.29713e-10	0.606439	0.867056	-0.260617	Hypomethylated	BLCA
cg08500323	chr5	180630593	180630595	-6.32896	6.18874e-10	1.3178e-08	0.626911	0.887763	-0.260852	Hypomethylated	BLCA
cg15891218	chr14	61281635	61281637	-6.44349	3.12305e-10	6.96462e-09	0.355168	0.616319	-0.261152	Hypomethylated	BLCA
cg25538883	chr18	50664671	50664673	-5.61942	3.44108e-08	5.34461e-07	0.584147	0.845301	-0.261155	Hypomethylated	BLCA
cg23418106	chr2	97725093	97725095	-6.82714	2.94872e-11	7.88037e-10	0.537243	0.799459	-0.262216	Hypomethylated	BLCA
cg22984132	chr7	151082246	151082248	-6.3866	4.39166e-10	9.59913e-09	0.547963	0.810491	-0.262528	Hypomethylated	BLCA
cg07471052	chr17	76000163	76000165	-4.55515	6.821e-06	6.09275e-05	0.55999	0.822709	-0.262718	Hypomethylated	BLCA
cg05292376	chr17	81121435	81121437	-6.28017	8.25723e-10	1.71402e-08	0.415217	0.678015	-0.262798	Hypomethylated	BLCA
cg00459816	chr17	39705859	39705861	-6.12284	2.06782e-09	4.05217e-08	0.357138	0.620045	-0.262907	Hypomethylated	BLCA
cg07453451	chr1	64967676	64967678	-5.20358	3.028e-07	3.79996e-06	0.386904	0.6502	-0.263296	Hypomethylated	BLCA
cg09207296	chr14	50531283	50531285	-5.09357	5.26075e-07	6.20111e-06	0.410207	0.673699	-0.263492	Hypomethylated	BLCA
cg05941904	chr5	180630302	180630304	-5.79055	1.35213e-08	2.28271e-07	0.497856	0.762191	-0.264335	Hypomethylated	BLCA
cg27626620	chr6	166758238	166758240	-5.12845	4.42029e-07	5.30515e-06	0.435572	0.700305	-0.264734	Hypomethylated	BLCA
cg10771650	chr6	30882627	30882629	-6.40479	3.93923e-10	8.63882e-09	0.43923	0.704523	-0.265294	Hypomethylated	BLCA
cg18444689	chr3	185362634	185362636	-4.73895	2.92087e-06	2.83539e-05	0.626746	0.893372	-0.266626	Hypomethylated	BLCA
cg03112433	chr7	90709240	90709242	-4.4412	1.13788e-05	9.44795e-05	0.578273	0.845714	-0.267441	Hypomethylated	BLCA
cg25658276	chr5	180611654	180611656	-7.38031	8.1805e-13	3.10342e-11	0.33136	0.599466	-0.268106	Hypomethylated	BLCA
cg07608611	chr8	11544709	11544711	-5.4019	1.0917e-07	1.48583e-06	0.655544	0.923761	-0.268217	Hypomethylated	BLCA
cg21113478	chr3	36740975	36740977	-5.93444	6.05837e-09	1.10081e-07	0.468	0.736312	-0.268311	Hypomethylated	BLCA
cg13818316	chr21	41765642	41765644	-4.3056	2.06298e-05	0.000160776	0.42627	0.694606	-0.268336	Hypomethylated	BLCA
cg06204948	chr11	63888617	63888619	-8.09079	6.06869e-15	3.20476e-13	0.130642	0.400267	-0.269625	Hypomethylated	BLCA
cg07263853	chr5	180620685	180620687	-5.60092	3.80152e-08	5.84938e-07	0.612854	0.882746	-0.269893	Hypomethylated	BLCA
cg26557270	chr6	116061015	116061017	-5.68765	2.37758e-08	3.79092e-07	0.312868	0.583887	-0.271019	Hypomethylated	BLCA
cg17279887	chr7	98106312	98106314	-6.43814	3.22516e-10	7.1681e-09	0.642361	0.91366	-0.271299	Hypomethylated	BLCA
cg24828864	chr8	38422081	38422083	-4.53389	7.51038e-06	6.62781e-05	0.496867	0.768473	-0.271607	Hypomethylated	BLCA
cg26987057	chr13	113668422	113668424	-6.87475	2.18402e-11	5.95731e-10	0.491549	0.76327	-0.271721	Hypomethylated	BLCA
cg02512902	chr17	27472420	27472422	-6.96134	1.26003e-11	3.66407e-10	0.340139	0.612041	-0.271902	Hypomethylated	BLCA
cg03860768	chr8	11494061	11494063	-5.24201	2.49095e-07	3.18658e-06	0.594404	0.866418	-0.272014	Hypomethylated	BLCA
cg25060890	chr1	213050821	213050823	-6.5904	1.28094e-10	3.10864e-09	0.359763	0.63288	-0.273117	Hypomethylated	BLCA
cg12982374	chr5	177096368	177096370	-6.69747	6.6249e-11	1.66277e-09	0.535824	0.810042	-0.274218	Hypomethylated	BLCA
cg26766064	chr17	81125910	81125912	-8.49951	3.12822e-16	2.17362e-14	0.262135	0.536643	-0.274509	Hypomethylated	BLCA
cg01668383	chr13	37105435	37105437	-5.68965	2.35178e-08	3.75886e-07	0.656722	0.931537	-0.274814	Hypomethylated	BLCA
cg05885484	chr5	123511621	123511623	-5.36357	1.33283e-07	1.77738e-06	0.328282	0.603722	-0.275439	Hypomethylated	BLCA
cg11111214	chr2	178807963	178807965	-4.58497	5.95519e-06	5.38496e-05	0.683722	0.962181	-0.278459	Hypomethylated	BLCA
cg04420889	chr20	43558462	43558464	-4.46558	1.02079e-05	8.66095e-05	0.647228	0.926139	-0.278912	Hypomethylated	BLCA
cg02113284	chr17	81124259	81124261	-7.54163	2.76539e-13	1.1409e-11	0.453914	0.732999	-0.279086	Hypomethylated	BLCA
cg16899088	chr12	10674983	10674985	-5.22333	2.73921e-07	3.46389e-06	0.613165	0.892355	-0.27919	Hypomethylated	BLCA
cg24067046	chr7	44327648	44327650	-6.17275	1.54854e-09	3.06965e-08	0.597121	0.87655	-0.279429	Hypomethylated	BLCA
cg12983285	chr20	63537440	63537442	-9.91736	5.06968e-21	7.27499e-19	0.221762	0.502119	-0.280357	Hypomethylated	BLCA
cg08951271	chr6	30882765	30882767	-8.1784	3.24187e-15	1.81352e-13	0.251895	0.53259	-0.280695	Hypomethylated	BLCA
cg05616858	chr17	39687337	39687339	-6.21346	1.2214e-09	2.4506e-08	0.32606	0.607879	-0.281819	Hypomethylated	BLCA
cg07240557	chr12	27244003	27244005	-8.49773	3.16951e-16	2.17937e-14	0.210787	0.492626	-0.281839	Hypomethylated	BLCA
cg19928195	chr3	124094343	124094345	-5.19524	3.15851e-07	3.94127e-06	0.48058	0.762531	-0.281951	Hypomethylated	BLCA
cg02933228	chr11	64843614	64843616	-9.66116	4.031e-20	5.21738e-18	0.434629	0.716915	-0.282285	Hypomethylated	BLCA
cg26946769	chr18	50663167	50663169	-5.10849	4.88382e-07	5.79822e-06	0.578722	0.861104	-0.282383	Hypomethylated	BLCA
cg12735254	chr10	132248666	132248668	-7.08964	5.52419e-12	1.77016e-10	0.42721	0.710476	-0.283267	Hypomethylated	BLCA
cg19215110	chr6	30883135	30883137	-6.48516	2.42941e-10	5.59563e-09	0.315786	0.599562	-0.283775	Hypomethylated	BLCA
cg07312641	chr7	151081867	151081869	-7.19093	2.85802e-12	9.92936e-11	0.447488	0.731296	-0.283807	Hypomethylated	BLCA
cg02004044	chr17	81133339	81133341	-6.13788	1.89562e-09	3.73523e-08	0.62931	0.913268	-0.283958	Hypomethylated	BLCA
cg03918221	chr13	113668558	113668560	-7.76139	6.13933e-14	2.71985e-12	0.382036	0.667448	-0.285411	Hypomethylated	BLCA
cg06807993	chr17	81125984	81125986	-6.54006	1.74148e-10	4.14999e-09	0.319996	0.605617	-0.285621	Hypomethylated	BLCA
cg10859358	chr2	178807398	178807400	-4.79646	2.22743e-06	2.24135e-05	0.648857	0.934538	-0.285681	Hypomethylated	BLCA
cg13214190	chr7	106865468	106865470	-4.98323	9.06632e-07	9.99111e-06	0.322471	0.609068	-0.286598	Hypomethylated	BLCA
cg26376346	chr3	30605885	30605887	-6.31637	6.66802e-10	1.40625e-08	0.30462	0.591695	-0.287076	Hypomethylated	BLCA
cg14736108	chr19	55536070	55536072	-5.4374	9.06503e-08	1.26508e-06	0.63502	0.922205	-0.287185	Hypomethylated	BLCA
cg05121182	chr3	124093533	124093535	-5.57667	4.33011e-08	6.57082e-07	0.551938	0.839645	-0.287707	Hypomethylated	BLCA
cg08191046	chr15	74608289	74608291	-6.47014	2.66001e-10	6.01327e-09	0.542235	0.830961	-0.288726	Hypomethylated	BLCA
cg24585377	chr1	26531282	26531284	-8.52704	2.55256e-16	1.81177e-14	0.242453	0.531303	-0.28885	Hypomethylated	BLCA
cg10165864	chr2	172555170	172555172	-6.15841	1.68306e-09	3.3263e-08	0.328914	0.618474	-0.28956	Hypomethylated	BLCA
cg02460935	chr17	81120614	81120616	-6.08923	2.50992e-09	4.88732e-08	0.550558	0.840277	-0.289718	Hypomethylated	BLCA
cg06270401	chr12	4589918	4589920	-5.80573	1.24326e-08	2.12611e-07	0.612643	0.902544	-0.289901	Hypomethylated	BLCA
cg21241814	chr9	93290004	93290006	-5.48086	7.2102e-08	1.03692e-06	0.517426	0.807818	-0.290392	Hypomethylated	BLCA
cg02363969	chr19	55536707	55536709	-5.86548	8.91868e-09	1.57412e-07	0.580068	0.870724	-0.290656	Hypomethylated	BLCA
cg19955173	chr3	195876825	195876827	-6.00084	4.16043e-09	7.77989e-08	0.386271	0.677247	-0.290977	Hypomethylated	BLCA
cg14076258	chr11	77472761	77472763	-5.81817	1.1604e-08	2.00519e-07	0.396572	0.687711	-0.291139	Hypomethylated	BLCA
cg17611262	chr20	43559109	43559111	-5.98765	4.48412e-09	8.30988e-08	0.418508	0.709747	-0.291239	Hypomethylated	BLCA
cg08469255	chr6	30883291	30883293	-7.61448	1.68499e-13	7.12988e-12	0.375415	0.666686	-0.291271	Hypomethylated	BLCA
cg06600331	chr20	43559009	43559011	-6.52322	1.92915e-10	4.54798e-09	0.387472	0.678867	-0.291395	Hypomethylated	BLCA
cg10996527	chr8	140984533	140984535	-4.34951	1.70431e-05	0.000136035	0.600783	0.893173	-0.292391	Hypomethylated	BLCA
cg10531918	chr3	53155873	53155875	-5.91132	6.89969e-09	1.241e-07	0.379946	0.672888	-0.292941	Hypomethylated	BLCA
cg18637486	chr17	81125976	81125978	-6.47575	2.57138e-10	5.85299e-09	0.433451	0.726578	-0.293127	Hypomethylated	BLCA
cg13958199	chr9	124256535	124256537	-7.44483	5.31241e-13	2.08733e-11	0.35332	0.647066	-0.293746	Hypomethylated	BLCA
cg18539086	chr11	1410799	1410801	-5.32861	1.59735e-07	2.10042e-06	0.536117	0.830453	-0.294336	Hypomethylated	BLCA
cg06344474	chr8	143719052	143719054	-8.38223	7.4019e-16	4.79019e-14	0.376325	0.6717	-0.295375	Hypomethylated	BLCA
cg01084740	chr14	61281524	61281526	-9.29276	7.48334e-19	7.84088e-17	0.216017	0.513159	-0.297142	Hypomethylated	BLCA
cg18609037	chr17	81125445	81125447	-7.61867	1.63746e-13	6.97348e-12	0.486496	0.783927	-0.297431	Hypomethylated	BLCA
cg08220696	chr17	63743352	63743354	-5.64072	3.06716e-08	4.8091e-07	0.66043	0.958115	-0.297685	Hypomethylated	BLCA
cg14763706	chr11	11353040	11353042	-5.72093	1.98259e-08	3.22342e-07	0.409623	0.712844	-0.303221	Hypomethylated	BLCA
cg06332269	chr19	1978692	1978694	-5.85598	9.40404e-09	1.65096e-07	0.498195	0.801442	-0.303247	Hypomethylated	BLCA
cg07441122	chr16	46790606	46790608	-5.81484	1.18207e-08	2.0373e-07	0.487094	0.790893	-0.303798	Hypomethylated	BLCA
cg02127234	chr8	66776298	66776300	-4.77184	2.5023e-06	2.47641e-05	0.534192	0.838285	-0.304093	Hypomethylated	BLCA
cg24688837	chr17	81133396	81133398	-6.99875	9.91937e-12	2.97626e-10	0.551804	0.856423	-0.304619	Hypomethylated	BLCA
cg02565842	chr3	184560479	184560481	-5.02766	7.29044e-07	8.34042e-06	0.583461	0.889331	-0.30587	Hypomethylated	BLCA
cg08328483	chr16	31107874	31107876	-6.69639	6.6695e-11	1.66763e-09	0.392289	0.70016	-0.307871	Hypomethylated	BLCA
cg23535449	chr17	81133458	81133460	-6.27315	8.60628e-10	1.78088e-08	0.616728	0.92495	-0.308222	Hypomethylated	BLCA
cg24576804	chr5	180629039	180629041	-8.08821	6.18156e-15	3.23845e-13	0.419467	0.727691	-0.308224	Hypomethylated	BLCA
cg20994118	chr1	209607620	209607622	-12.1198	2.65999e-29	1.35066e-26	0.220196	0.528871	-0.308674	Hypomethylated	BLCA
cg05185019	chr2	178807393	178807395	-5.56616	4.58101e-08	6.91973e-07	0.566932	0.875942	-0.30901	Hypomethylated	BLCA
cg27280787	chr2	97733073	97733075	-7.12189	4.48191e-12	1.48484e-10	0.466448	0.777499	-0.311051	Hypomethylated	BLCA
cg01967642	chr1	37763803	37763805	-11.4306	1.29147e-26	4.04061e-24	0.167573	0.478958	-0.311385	Hypomethylated	BLCA
cg15133917	chr2	178807909	178807911	-5.41688	1.00948e-07	1.38248e-06	0.482495	0.793971	-0.311476	Hypomethylated	BLCA
cg21611093	chr3	134794113	134794115	-8.19669	2.84235e-15	1.63151e-13	0.305503	0.616985	-0.311482	Hypomethylated	BLCA
cg24584161	chr15	40160729	40160731	-7.00049	9.80895e-12	2.95657e-10	0.50086	0.81358	-0.312721	Hypomethylated	BLCA
cg27465569	chr12	43760049	43760051	-5.12568	4.48189e-07	5.36932e-06	0.591431	0.904221	-0.312791	Hypomethylated	BLCA
cg04552737	chr2	219244446	219244448	-5.99095	4.40102e-09	8.18341e-08	0.575097	0.88989	-0.314793	Hypomethylated	BLCA
cg05246522	chr17	27471946	27471948	-5.89633	7.50503e-09	1.34257e-07	0.44953	0.766601	-0.317071	Hypomethylated	BLCA
cg02746232	chr17	12019944	12019946	-5.33293	1.5621e-07	2.06228e-06	0.610914	0.928117	-0.317203	Hypomethylated	BLCA
cg20901032	chr13	37106553	37106555	-6.19087	1.39356e-09	2.77075e-08	0.442416	0.760455	-0.318038	Hypomethylated	BLCA
cg13151664	chr3	124094384	124094386	-5.45269	8.36496e-08	1.17483e-06	0.525451	0.844371	-0.318921	Hypomethylated	BLCA
cg00907267	chr12	56080986	56080988	-8.14632	4.08077e-15	2.22621e-13	0.271095	0.592407	-0.321312	Hypomethylated	BLCA
cg19335742	chr15	40274678	40274680	-5.50796	6.24641e-08	9.08207e-07	0.549762	0.872082	-0.32232	Hypomethylated	BLCA
cg23295826	chr17	81126141	81126143	-6.6857	7.12579e-11	1.76832e-09	0.540792	0.863502	-0.32271	Hypomethylated	BLCA
cg05447023	chr15	40239750	40239752	-7.1107	4.81952e-12	1.56163e-10	0.255985	0.580602	-0.324617	Hypomethylated	BLCA
cg06310712	chr17	81130981	81130983	-6.7193	5.7859e-11	1.46895e-09	0.520315	0.846813	-0.326498	Hypomethylated	BLCA
cg22512670	chr1	26529273	26529275	-8.07363	6.85797e-15	3.53668e-13	0.278862	0.6054	-0.326538	Hypomethylated	BLCA
cg08900316	chr2	46073943	46073945	-6.88762	2.01335e-11	5.53255e-10	0.342122	0.670002	-0.32788	Hypomethylated	BLCA
cg12206359	chr13	35855996	35855998	-5.90157	7.28801e-09	1.30729e-07	0.424464	0.753407	-0.328943	Hypomethylated	BLCA
cg25630794	chr11	1450386	1450388	-7.05966	6.7048e-12	2.12781e-10	0.446323	0.776171	-0.329848	Hypomethylated	BLCA
cg12942606	chr13	35855814	35855816	-9.83504	9.90534e-21	1.33439e-18	0.160375	0.490626	-0.330251	Hypomethylated	BLCA
cg09600088	chr11	1443254	1443256	-7.68287	1.05495e-13	4.55147e-12	0.446802	0.779291	-0.332489	Hypomethylated	BLCA
cg02400595	chr17	50107874	50107876	-6.02834	3.5574e-09	6.76727e-08	0.520524	0.853613	-0.333089	Hypomethylated	BLCA
cg26996626	chr18	50664965	50664967	-6.83585	2.79146e-11	7.521e-10	0.499975	0.833164	-0.33319	Hypomethylated	BLCA
cg04646987	chr5	14406622	14406624	-4.51274	8.26238e-06	7.20475e-05	0.527587	0.862049	-0.334462	Hypomethylated	BLCA
cg09453312	chr5	157181106	157181108	-6.21752	1.1928e-09	2.4005e-08	0.491649	0.826652	-0.335003	Hypomethylated	BLCA
cg16022876	chr11	1450708	1450710	-6.94211	1.42445e-11	4.08817e-10	0.517764	0.85321	-0.335445	Hypomethylated	BLCA
cg04335815	chr8	11560007	11560009	-6.44923	3.01714e-10	6.75123e-09	0.554084	0.891313	-0.337229	Hypomethylated	BLCA
cg00149708	chr19	55536516	55536518	-7.05054	7.1108e-12	2.24586e-10	0.493258	0.834081	-0.340823	Hypomethylated	BLCA
cg01461514	chr7	55109488	55109490	-8.86494	2.0284e-17	1.7166e-15	0.256866	0.600379	-0.343513	Hypomethylated	BLCA
cg19309009	chr19	45250310	45250312	-7.81114	4.34772e-14	1.9753e-12	0.424355	0.768574	-0.344219	Hypomethylated	BLCA
cg26329274	chr5	157180841	157180843	-8.78103	3.82792e-17	3.15851e-15	0.250524	0.595143	-0.344619	Hypomethylated	BLCA
cg19757422	chr20	37344660	37344662	-6.38555	4.41932e-10	9.6277e-09	0.415944	0.760675	-0.344731	Hypomethylated	BLCA
cg00510718	chr7	106865515	106865517	-7.38071	8.1586e-13	3.10342e-11	0.318092	0.664121	-0.34603	Hypomethylated	BLCA
cg24861686	chr8	11560548	11560550	-7.14896	3.75844e-12	1.26579e-10	0.477998	0.825065	-0.347068	Hypomethylated	BLCA
cg10315903	chr1	11263195	11263197	-6.92249	1.6138e-11	4.53307e-10	0.318881	0.667162	-0.348281	Hypomethylated	BLCA
cg23433370	chr12	27243960	27243962	-8.1841	3.11168e-15	1.76925e-13	0.267604	0.619186	-0.351582	Hypomethylated	BLCA
cg04935521	chr17	81124971	81124973	-10.0557	1.63178e-21	2.56461e-19	0.370752	0.723298	-0.352546	Hypomethylated	BLCA
cg14187895	chr17	39687564	39687566	-9.47694	1.75282e-19	1.99489e-17	0.25866	0.612284	-0.353624	Hypomethylated	BLCA
cg04699199	chr13	37105665	37105667	-7.04112	7.55592e-12	2.35267e-10	0.565574	0.919201	-0.353628	Hypomethylated	BLCA
cg02317955	chr17	81125680	81125682	-7.96066	1.52653e-14	7.57638e-13	0.427909	0.783745	-0.355836	Hypomethylated	BLCA
cg23297812	chr5	180619900	180619902	-7.11236	4.76799e-12	1.55809e-10	0.557504	0.913926	-0.356421	Hypomethylated	BLCA
cg19111265	chr7	143409443	143409445	-5.45506	8.26108e-08	1.1652e-06	0.50904	0.86625	-0.35721	Hypomethylated	BLCA
cg11001769	chr14	61281721	61281723	-7.537	2.85353e-13	1.16995e-11	0.356813	0.71544	-0.358627	Hypomethylated	BLCA
cg08145798	chr11	64843162	64843164	-9.58685	7.30839e-20	8.61477e-18	0.324197	0.685116	-0.360919	Hypomethylated	BLCA
cg24627299	chr7	116671441	116671443	-9.96637	3.39698e-21	5.0336e-19	0.214871	0.57736	-0.362489	Hypomethylated	BLCA
cg11772193	chr11	1450460	1450462	-7.34618	1.02673e-12	3.80754e-11	0.472784	0.836036	-0.363252	Hypomethylated	BLCA
cg11695358	chr8	143715792	143715794	-6.9917	1.03773e-11	3.07178e-10	0.559762	0.923734	-0.363972	Hypomethylated	BLCA
cg02696067	chr6	30883199	30883201	-7.89452	2.42956e-14	1.14554e-12	0.248917	0.612912	-0.363995	Hypomethylated	BLCA
cg01021952	chr20	43558991	43558993	-7.25907	1.82728e-12	6.48487e-11	0.349475	0.713793	-0.364318	Hypomethylated	BLCA
cg10424264	chr5	180629300	180629302	-7.94315	1.72683e-14	8.38147e-13	0.493338	0.858758	-0.36542	Hypomethylated	BLCA
cg01182863	chr11	1443561	1443563	-8.07654	6.71717e-15	3.49134e-13	0.564989	0.930966	-0.365977	Hypomethylated	BLCA
cg06796271	chr20	43558946	43558948	-7.86045	3.08338e-14	1.4435e-12	0.335321	0.705253	-0.369933	Hypomethylated	BLCA
cg09591867	chr17	81124757	81124759	-6.25338	9.66724e-10	1.98178e-08	0.531583	0.901643	-0.37006	Hypomethylated	BLCA
cg12802329	chr18	23452481	23452483	-8.16374	3.60179e-15	1.98128e-13	0.334059	0.704512	-0.370453	Hypomethylated	BLCA
cg01623485	chr11	1450468	1450470	-7.18164	3.03682e-12	1.04406e-10	0.560773	0.932659	-0.371886	Hypomethylated	BLCA
cg00636390	chr8	56114792	56114794	-6.29168	7.71533e-10	1.61167e-08	0.548497	0.92097	-0.372473	Hypomethylated	BLCA
cg16797972	chr3	89106920	89106922	-8.6872	7.74976e-17	5.94839e-15	0.259234	0.633235	-0.374001	Hypomethylated	BLCA
cg08012275	chr11	1443069	1443071	-8.54921	2.16623e-16	1.58881e-14	0.504198	0.878521	-0.374323	Hypomethylated	BLCA
cg15227682	chr17	39687010	39687012	-7.51348	3.34583e-13	1.35496e-11	0.414637	0.7913	-0.376663	Hypomethylated	BLCA
cg24029994	chr11	1450179	1450181	-7.26952	1.7056e-12	6.08577e-11	0.481476	0.863355	-0.381878	Hypomethylated	BLCA
cg01303480	chr21	41765723	41765725	-5.64342	3.02264e-08	4.76192e-07	0.489935	0.871821	-0.381886	Hypomethylated	BLCA
cg09314495	chr7	90825301	90825303	-6.97334	1.16706e-11	3.40874e-10	0.497681	0.881206	-0.383525	Hypomethylated	BLCA
cg03695103	chr11	1450363	1450365	-7.46861	4.52799e-13	1.80056e-11	0.494215	0.878061	-0.383846	Hypomethylated	BLCA
cg05859264	chr6	36129914	36129916	-11.2586	5.87633e-26	1.50684e-23	0.299204	0.687318	-0.388113	Hypomethylated	BLCA
cg16723982	chr15	39933416	39933418	-11.007	5.2655e-25	1.15859e-22	0.359161	0.754569	-0.395408	Hypomethylated	BLCA
cg19786121	chr19	38593667	38593669	-6.91582	1.68359e-11	4.70905e-10	0.461466	0.859414	-0.397947	Hypomethylated	BLCA
cg20129113	chr11	1409709	1409711	-6.5262	1.89459e-10	4.48251e-09	0.494984	0.894219	-0.399235	Hypomethylated	BLCA
cg10131286	chr4	75629539	75629541	-7.50221	3.61031e-13	1.45315e-11	0.384559	0.784465	-0.399906	Hypomethylated	BLCA
cg24055525	chr20	37344638	37344640	-7.78613	5.17211e-14	2.30683e-12	0.364728	0.766575	-0.401847	Hypomethylated	BLCA
cg20041152	chr15	88252457	88252459	-8.53399	2.42465e-16	1.73969e-14	0.513865	0.918152	-0.404287	Hypomethylated	BLCA
cg24739899	chr2	178704018	178704020	-8.66949	8.84825e-17	6.71348e-15	0.458396	0.866121	-0.407725	Hypomethylated	BLCA
cg06485114	chr5	180620298	180620300	-7.92352	1.98244e-14	9.48267e-13	0.524061	0.93379	-0.409729	Hypomethylated	BLCA
cg14279856	chr6	30883308	30883310	-7.00436	9.56897e-12	2.89747e-10	0.456806	0.87008	-0.413274	Hypomethylated	BLCA
cg09147372	chr8	143715796	143715798	-7.4412	5.44371e-13	2.12627e-11	0.531223	0.948241	-0.417018	Hypomethylated	BLCA
cg05385805	chr7	143409483	143409485	-6.71272	6.02696e-11	1.51847e-09	0.444389	0.866969	-0.42258	Hypomethylated	BLCA
cg07072463	chr5	180620183	180620185	-9.65131	4.36246e-20	5.5378e-18	0.394275	0.826171	-0.431896	Hypomethylated	BLCA
cg05944877	chr16	24186541	24186543	-7.92461	1.96723e-14	9.47861e-13	0.504087	0.938841	-0.434754	Hypomethylated	BLCA
cg02039214	chr15	87978463	87978465	-9.96513	3.43148e-21	5.0336e-19	0.408762	0.853992	-0.44523	Hypomethylated	BLCA
cg17570276	chr7	6059618	6059620	-11.3855	1.924e-26	5.52187e-24	0.22669	0.69871	-0.472019	Hypomethylated	BLCA
cg03306374	chr16	23836003	23836005	14.9644	3.71516e-45	1.94279e-43	0.563313	0.0929982	0.470314	Hypermethylated	BRCA
cg21306240	chr1	37765172	37765174	16.2778	4.04612e-52	4.1656e-50	0.511587	0.0552406	0.456347	Hypermethylated	BRCA
cg17508991	chr20	32051501	32051503	18.976	2.57196e-67	6.77866e-65	0.657195	0.202453	0.454742	Hypermethylated	BRCA
cg16620382	chr6	43243474	43243476	11.8734	3.2694e-30	7.27774e-29	0.512851	0.0638656	0.448986	Hypermethylated	BRCA
cg24973993	chr12	119804708	119804710	17.8585	6.81461e-61	1.32063e-58	0.660443	0.230522	0.429921	Hypermethylated	BRCA
cg03217795	chr16	23836234	23836236	15.254	1.1564e-46	6.86441e-45	0.460376	0.0373998	0.422977	Hypermethylated	BRCA
cg08305551	chr19	12867796	12867798	15.6846	6.19123e-49	4.68897e-47	0.473645	0.0522221	0.421423	Hypermethylated	BRCA
cg07469637	chr7	92837071	92837073	12.9734	2.84052e-35	8.46888e-34	0.583323	0.168041	0.415282	Hypermethylated	BRCA
cg27363327	chr6	43243469	43243471	10.8687	7.20801e-26	1.30836e-24	0.485675	0.0716307	0.414044	Hypermethylated	BRCA
cg26870725	chr19	12867990	12867992	18.69	1.17456e-65	2.86636e-63	0.528302	0.115696	0.412606	Hypermethylated	BRCA
cg08409113	chr17	42785346	42785348	18.6982	1.05406e-65	2.67122e-63	0.66459	0.256153	0.408436	Hypermethylated	BRCA
cg06537894	chr19	12867891	12867893	13.6092	2.47237e-38	8.61928e-37	0.44177	0.0401667	0.401603	Hypermethylated	BRCA
cg14457782	chr17	42785343	42785345	17.8628	6.44959e-61	1.28777e-58	0.600387	0.203452	0.396935	Hypermethylated	BRCA
cg27389454	chr19	55285809	55285811	25.9795	3.12387e-110	2.05832e-106	0.825548	0.433206	0.392341	Hypermethylated	BRCA
cg14132388	chr12	119804685	119804687	15.4272	1.42469e-47	9.48208e-46	0.551181	0.172204	0.378977	Hypermethylated	BRCA
cg09499849	chr2	157838645	157838647	15.3076	6.05584e-47	3.76433e-45	0.596767	0.220482	0.376286	Hypermethylated	BRCA
cg07501988	chr19	38596092	38596094	20.6534	3.06231e-77	1.2611e-74	0.836257	0.461294	0.374963	Hypermethylated	BRCA
cg26405020	chr15	90884132	90884134	16.0182	1.01967e-50	9.4108e-49	0.540476	0.177466	0.36301	Hypermethylated	BRCA
cg00489401	chr5	180648874	180648876	15.3968	2.05889e-47	1.31709e-45	0.687386	0.324786	0.3626	Hypermethylated	BRCA
cg12193731	chr12	51907126	51907128	13.7261	6.61627e-39	2.43394e-37	0.476083	0.115396	0.360687	Hypermethylated	BRCA
cg05068987	chr19	12867899	12867901	12.9973	2.18881e-35	6.61562e-34	0.415364	0.0559502	0.359414	Hypermethylated	BRCA
cg09397246	chr15	90884130	90884132	14.2303	2.06587e-41	8.50752e-40	0.49458	0.137099	0.35748	Hypermethylated	BRCA
cg21880888	chr1	162632742	162632744	15.5839	2.11764e-48	1.51665e-46	0.732181	0.374966	0.357216	Hypermethylated	BRCA
cg00791253	chr12	117967859	117967861	13.5475	4.94869e-38	1.68948e-36	0.605782	0.249634	0.356147	Hypermethylated	BRCA
cg02776664	chr19	12867809	12867811	15.8963	4.59608e-50	3.98468e-48	0.410064	0.0562459	0.353818	Hypermethylated	BRCA
cg07170824	chr12	51907522	51907524	12.13	2.29783e-31	5.33113e-30	0.604907	0.25145	0.353457	Hypermethylated	BRCA
cg19811337	chr11	65607191	65607193	15.1194	5.82617e-46	3.33814e-44	0.660868	0.310548	0.35032	Hypermethylated	BRCA
cg06325209	chr1	162632426	162632428	14.7537	4.53537e-44	2.16548e-42	0.798816	0.449188	0.349627	Hypermethylated	BRCA
cg25023596	chr12	118190137	118190139	17.5635	3.16405e-59	5.21198e-57	0.788539	0.438999	0.34954	Hypermethylated	BRCA
cg25352836	chr19	19514454	19514456	24.0253	6.10039e-98	8.0391e-95	0.61367	0.264456	0.349215	Hypermethylated	BRCA
cg21647035	chr1	16146983	16146985	17.0153	3.655e-56	5.23539e-54	0.768215	0.42057	0.347645	Hypermethylated	BRCA
cg00584422	chr16	23713452	23713454	13.6059	2.56857e-38	8.90752e-37	0.59176	0.24465	0.34711	Hypermethylated	BRCA
cg20840795	chr12	119804589	119804591	13.6526	1.51797e-38	5.40644e-37	0.672341	0.32721	0.345131	Hypermethylated	BRCA
cg22740835	chr1	162632768	162632770	16.0175	1.02835e-50	9.4108e-49	0.795395	0.451373	0.344023	Hypermethylated	BRCA
cg17403609	chr5	180648861	180648863	15.5638	2.70746e-48	1.87989e-46	0.590894	0.24764	0.343255	Hypermethylated	BRCA
cg08592305	chr19	12867568	12867570	16.2433	6.2235e-52	6.30871e-50	0.424211	0.0833063	0.340905	Hypermethylated	BRCA
cg15541630	chr8	86069540	86069542	25.2361	1.53782e-105	5.06636e-102	0.703818	0.363792	0.340026	Hypermethylated	BRCA
cg21370856	chr16	23836681	23836683	14.334	6.20971e-42	2.67423e-40	0.41653	0.0767813	0.339748	Hypermethylated	BRCA
cg04279973	chr16	23835646	23835648	12.785	2.19569e-34	6.07873e-33	0.398377	0.0592797	0.339097	Hypermethylated	BRCA
cg12139725	chr1	37754108	37754110	12.1542	1.78529e-31	4.17138e-30	0.393354	0.0596929	0.333661	Hypermethylated	BRCA
cg08406370	chr16	23835571	23835573	11.1092	6.97311e-27	1.32028e-25	0.367312	0.0381291	0.329183	Hypermethylated	BRCA
cg11838224	chr17	7384420	7384422	13.9205	7.26264e-40	2.7502e-38	0.550324	0.222157	0.328167	Hypermethylated	BRCA
cg24328095	chr17	82247216	82247218	15.8727	6.15111e-50	5.26359e-48	0.467223	0.140486	0.326737	Hypermethylated	BRCA
cg25647583	chr15	90883953	90883955	16.3741	1.21306e-52	1.28917e-50	0.652531	0.32595	0.326581	Hypermethylated	BRCA
cg21879102	chr12	119803604	119803606	14.5601	4.43283e-43	2.00054e-41	0.739191	0.413152	0.326039	Hypermethylated	BRCA
cg16429070	chr5	150156082	150156084	14.7818	3.25064e-44	1.58655e-42	0.491851	0.166709	0.325142	Hypermethylated	BRCA
cg05635754	chr19	17847926	17847928	13.6548	1.48054e-38	5.30177e-37	0.507961	0.185197	0.322764	Hypermethylated	BRCA
cg00457087	chr1	162632504	162632506	12.9346	4.33508e-35	1.28666e-33	0.696662	0.374792	0.32187	Hypermethylated	BRCA
cg22727783	chr5	14440964	14440966	16.9336	1.03551e-55	1.45169e-53	0.828	0.507124	0.320877	Hypermethylated	BRCA
cg25965471	chr6	43243496	43243498	10.3457	1.01497e-23	1.63912e-22	0.583247	0.262608	0.320639	Hypermethylated	BRCA
cg12323063	chr17	69501737	69501739	11.2077	2.65254e-27	5.06596e-26	0.670023	0.350785	0.319238	Hypermethylated	BRCA
cg27035251	chr19	17848015	17848017	14.3368	6.00851e-42	2.60461e-40	0.489044	0.170109	0.318935	Hypermethylated	BRCA
cg00268185	chr3	123883920	123883922	9.70395	3.39919e-21	4.69544e-20	0.444192	0.125528	0.318664	Hypermethylated	BRCA
cg25431463	chr20	37384542	37384544	14.5342	6.00373e-43	2.69106e-41	0.515706	0.197114	0.318592	Hypermethylated	BRCA
cg23635789	chr20	37385024	37385026	11.4963	1.5035e-28	3.03882e-27	0.592592	0.274411	0.318182	Hypermethylated	BRCA
cg04916091	chr19	17847837	17847839	12.3406	2.52635e-32	6.2345e-31	0.424739	0.106837	0.317902	Hypermethylated	BRCA
cg18537001	chr1	37765161	37765163	10.9177	4.4936e-26	8.22453e-25	0.47267	0.155643	0.317027	Hypermethylated	BRCA
cg05131483	chr16	23694920	23694922	14.4371	1.86942e-42	8.21173e-41	0.478695	0.162258	0.316437	Hypermethylated	BRCA
cg06733155	chr7	74094537	74094539	13.6108	2.42942e-38	8.51461e-37	0.535303	0.220096	0.315207	Hypermethylated	BRCA
cg21117965	chr2	219460646	219460648	14.2679	1.33711e-41	5.61161e-40	0.594195	0.279806	0.314389	Hypermethylated	BRCA
cg18881778	chr12	119803482	119803484	14.4416	1.77382e-42	7.84412e-41	0.619716	0.30684	0.312876	Hypermethylated	BRCA
cg18420965	chr4	65669426	65669428	11.1025	7.44921e-27	1.40639e-25	0.374546	0.0620988	0.312447	Hypermethylated	BRCA
cg12727795	chr5	150156131	150156133	12.9025	6.14745e-35	1.80025e-33	0.410128	0.0987833	0.311345	Hypermethylated	BRCA
cg03301200	chr8	98942328	98942330	10.7793	1.70075e-25	3.02872e-24	0.380248	0.0695966	0.310651	Hypermethylated	BRCA
cg14678774	chr19	12867545	12867547	15.7767	2.00085e-49	1.56947e-47	0.695875	0.385546	0.310329	Hypermethylated	BRCA
cg27021986	chr15	41513074	41513076	12.7302	3.96663e-34	1.07115e-32	0.394512	0.0842633	0.310249	Hypermethylated	BRCA
cg15836635	chr8	56113102	56113104	9.72176	2.90392e-21	4.0282e-20	0.33957	0.0336001	0.30597	Hypermethylated	BRCA
cg02285920	chr19	17848146	17848148	15.5134	4.9967e-48	3.42951e-46	0.586256	0.281117	0.305139	Hypermethylated	BRCA
cg23842170	chr4	65668819	65668821	12.9094	5.70081e-35	1.68442e-33	0.419384	0.115298	0.304086	Hypermethylated	BRCA
cg25110734	chr5	150156086	150156088	14.1429	5.66569e-41	2.29026e-39	0.455754	0.152795	0.30296	Hypermethylated	BRCA
cg19457477	chr19	38617968	38617970	10.2085	3.60313e-23	5.72073e-22	0.388261	0.0860744	0.302187	Hypermethylated	BRCA
cg07682600	chr5	180649167	180649169	11.1372	5.30207e-27	1.00678e-25	0.396361	0.0954863	0.300875	Hypermethylated	BRCA
cg13443911	chr9	99103824	99103826	13.0554	1.15968e-35	3.52125e-34	0.743139	0.443011	0.300128	Hypermethylated	BRCA
cg03491584	chr19	17848151	17848153	15.0061	2.25987e-45	1.20083e-43	0.461821	0.162939	0.298882	Hypermethylated	BRCA
cg22027433	chr17	64130688	64130690	9.83361	1.0747e-21	1.54275e-20	0.427379	0.12871	0.298669	Hypermethylated	BRCA
cg26173997	chr4	75630671	75630673	11.5379	9.8934e-29	2.01196e-27	0.391818	0.0931899	0.298628	Hypermethylated	BRCA
cg14283783	chr13	28495803	28495805	10.2927	1.6575e-23	2.65723e-22	0.420952	0.12257	0.298382	Hypermethylated	BRCA
cg10357657	chr19	17847823	17847825	12.8595	9.80554e-35	2.79691e-33	0.384822	0.0867619	0.29806	Hypermethylated	BRCA
cg00450824	chr11	8594137	8594139	9.7463	2.33679e-21	3.2621e-20	0.349517	0.0530679	0.29645	Hypermethylated	BRCA
cg17640485	chr3	195893275	195893277	12.6108	1.43036e-33	3.73993e-32	0.538362	0.242176	0.296186	Hypermethylated	BRCA
cg15791248	chr8	38469211	38469213	20.7407	9.15083e-78	4.30677e-75	0.788322	0.49536	0.292961	Hypermethylated	BRCA
cg10629165	chr5	66828734	66828736	9.56407	1.1616e-20	1.53076e-19	0.375274	0.0824779	0.292796	Hypermethylated	BRCA
cg04771433	chr1	2132776	2132778	11.2445	1.84513e-27	3.54447e-26	0.418944	0.126358	0.292586	Hypermethylated	BRCA
cg26097051	chr12	119804285	119804287	16.2965	3.20446e-52	3.35146e-50	0.682835	0.391661	0.291174	Hypermethylated	BRCA
cg10344081	chr4	75630592	75630594	9.92864	4.58686e-22	6.79164e-21	0.34782	0.0567317	0.291088	Hypermethylated	BRCA
cg01038597	chr16	31109327	31109329	15.8154	1.2443e-49	1.01218e-47	0.764026	0.473873	0.290153	Hypermethylated	BRCA
cg19412295	chr7	90595279	90595281	9.02342	1.1746e-18	1.38949e-17	0.60162	0.312076	0.289545	Hypermethylated	BRCA
cg19720265	chr1	220527540	220527542	12.4784	5.87283e-33	1.49985e-31	0.352963	0.0640543	0.288909	Hypermethylated	BRCA
cg27345757	chr3	123883947	123883949	9.87239	7.59822e-22	1.10763e-20	0.402995	0.114237	0.288758	Hypermethylated	BRCA
cg09705457	chr16	46790230	46790232	8.589	4.09871e-17	4.39844e-16	0.348741	0.0612179	0.287523	Hypermethylated	BRCA
cg05996671	chr3	123799787	123799789	13.7256	6.6491e-39	2.43394e-37	0.654275	0.367727	0.286548	Hypermethylated	BRCA
cg14420245	chr2	147843525	147843527	10.8091	1.27834e-25	2.28885e-24	0.508648	0.223168	0.28548	Hypermethylated	BRCA
cg26372400	chr12	51907137	51907139	12.4032	1.30293e-32	3.23961e-31	0.367173	0.0817509	0.285422	Hypermethylated	BRCA
cg07447922	chr1	37765154	37765156	9.63785	6.08624e-21	8.15086e-20	0.34981	0.0654059	0.284404	Hypermethylated	BRCA
cg21988119	chr19	17848127	17848129	14.9747	3.28676e-45	1.73252e-43	0.578043	0.294998	0.283045	Hypermethylated	BRCA
cg26371327	chr1	16146647	16146649	16.4187	6.94116e-53	7.8854e-51	0.639253	0.357081	0.282172	Hypermethylated	BRCA
cg11849717	chr7	55020410	55020412	9.75494	2.16435e-21	3.0278e-20	0.325997	0.0467925	0.279204	Hypermethylated	BRCA
cg14263942	chr4	75630587	75630589	9.7592	2.08418e-21	2.92185e-20	0.326851	0.0478662	0.278985	Hypermethylated	BRCA
cg02311725	chr20	32052012	32052014	20.6618	2.72967e-77	1.19905e-74	0.602546	0.324536	0.278011	Hypermethylated	BRCA
cg23502772	chr5	43191872	43191874	9.95781	3.52724e-22	5.33051e-21	0.394839	0.117514	0.277325	Hypermethylated	BRCA
cg13851466	chr1	37754300	37754302	11.6077	4.89748e-29	1.01158e-27	0.340598	0.0632854	0.277313	Hypermethylated	BRCA
cg14126601	chr2	37157564	37157566	12.8113	1.6526e-34	4.61397e-33	0.750793	0.474851	0.275941	Hypermethylated	BRCA
cg17788832	chr8	86069424	86069426	16.3842	1.07005e-52	1.17509e-50	0.565008	0.289436	0.275572	Hypermethylated	BRCA
cg25756435	chr19	12841314	12841316	11.8671	3.48571e-30	7.73311e-29	0.299376	0.0240358	0.27534	Hypermethylated	BRCA
cg26571127	chr19	12841465	12841467	10.1842	4.5041e-23	7.11692e-22	0.383755	0.108996	0.274759	Hypermethylated	BRCA
cg03757145	chr4	75630647	75630649	10.4112	5.51658e-24	9.13284e-23	0.346338	0.0744147	0.271924	Hypermethylated	BRCA
cg02675308	chr4	75630857	75630859	11.7605	1.03752e-29	2.21237e-28	0.422473	0.15065	0.271822	Hypermethylated	BRCA
cg02764093	chr12	119803955	119803957	15.01	2.15837e-45	1.15622e-43	0.715044	0.443607	0.271437	Hypermethylated	BRCA
cg17467968	chr15	77418749	77418751	12.3846	1.58643e-32	3.9297e-31	0.60209	0.331792	0.270298	Hypermethylated	BRCA
cg16682903	chr2	157838157	157838159	12.8862	7.33806e-35	2.12064e-33	0.814871	0.544945	0.269926	Hypermethylated	BRCA
cg07825347	chr10	43105048	43105050	10.3502	9.73266e-24	1.57564e-22	0.413242	0.143454	0.269789	Hypermethylated	BRCA
cg01899253	chr13	28495918	28495920	8.79295	7.87117e-18	8.92653e-17	0.395675	0.128147	0.267528	Hypermethylated	BRCA
cg00465319	chr3	123620720	123620722	12.0536	5.08488e-31	1.16334e-29	0.850003	0.58259	0.267413	Hypermethylated	BRCA
cg03339668	chr12	119804152	119804154	15.8449	8.65885e-50	7.31451e-48	0.782767	0.515934	0.266833	Hypermethylated	BRCA
cg00334821	chr7	74094663	74094665	13.3738	3.44605e-37	1.11852e-35	0.534088	0.268766	0.265322	Hypermethylated	BRCA
cg06905692	chr2	29921509	29921511	9.93307	4.4077e-22	6.55583e-21	0.381104	0.116068	0.265037	Hypermethylated	BRCA
cg25827022	chr17	7384332	7384334	15.1008	7.27989e-46	4.09976e-44	0.67072	0.40663	0.26409	Hypermethylated	BRCA
cg02355885	chr2	29920123	29920125	10.6403	6.39412e-25	1.09716e-23	0.32394	0.0600122	0.263928	Hypermethylated	BRCA
cg05789711	chr16	23713106	23713108	14.067	1.35705e-40	5.38652e-39	0.388435	0.125493	0.262943	Hypermethylated	BRCA
cg21098557	chr5	43191890	43191892	10.1109	8.80566e-23	1.37489e-21	0.353944	0.0917118	0.262232	Hypermethylated	BRCA
cg03974193	chr2	101699979	101699981	9.90401	5.72282e-22	8.39814e-21	0.489866	0.227783	0.262083	Hypermethylated	BRCA
cg21195185	chr4	75630597	75630599	9.65057	5.44216e-21	7.33301e-20	0.357634	0.0956079	0.262026	Hypermethylated	BRCA
cg02463418	chr4	65669856	65669858	10.1104	8.84318e-23	1.37749e-21	0.292208	0.0317303	0.260478	Hypermethylated	BRCA
cg03257179	chr15	41513747	41513749	10.9213	4.34072e-26	7.96685e-25	0.558776	0.29858	0.260197	Hypermethylated	BRCA
cg19124509	chr4	86360258	86360260	8.35747	2.56728e-16	2.57863e-15	0.546807	0.287483	0.259323	Hypermethylated	BRCA
cg15526708	chr9	99104150	99104152	10.8336	1.01034e-25	1.81888e-24	0.330436	0.0714473	0.258989	Hypermethylated	BRCA
cg19232929	chr12	51905739	51905741	15.5759	2.33406e-48	1.65367e-46	0.854698	0.596695	0.258004	Hypermethylated	BRCA
cg02466113	chr4	75630628	75630630	10.2257	3.07583e-23	4.89533e-22	0.338988	0.0816023	0.257386	Hypermethylated	BRCA
cg09745087	chr2	111899339	111899341	9.17901	3.18018e-19	3.92401e-18	0.297658	0.040372	0.257286	Hypermethylated	BRCA
cg03018679	chr12	119804117	119804119	15.266	9.9952e-47	6.04205e-45	0.666463	0.409369	0.257094	Hypermethylated	BRCA
cg12225220	chr4	86360280	86360282	7.97318	4.92386e-15	4.44429e-14	0.445359	0.18913	0.256229	Hypermethylated	BRCA
cg09207296	chr14	50531283	50531285	10.4908	2.62008e-24	4.38166e-23	0.72821	0.47211	0.2561	Hypermethylated	BRCA
cg05590156	chr5	14183758	14183760	20.7662	6.42945e-78	3.25874e-75	0.802852	0.54691	0.255942	Hypermethylated	BRCA
cg20396510	chr5	66828759	66828761	8.40894	1.71347e-16	1.74498e-15	0.312146	0.056314	0.255832	Hypermethylated	BRCA
cg13442969	chr12	67650427	67650429	8.86279	4.44148e-18	5.08071e-17	0.333437	0.0777384	0.255698	Hypermethylated	BRCA
cg04470072	chr8	86069784	86069786	16.4282	6.15941e-53	7.12006e-51	0.749277	0.494659	0.254618	Hypermethylated	BRCA
cg12531953	chr8	55880515	55880517	10.0375	1.71646e-22	2.64246e-21	0.42024	0.166321	0.253919	Hypermethylated	BRCA
cg09507526	chr16	23836494	23836496	10.2078	3.62592e-23	5.74308e-22	0.287809	0.034154	0.253655	Hypermethylated	BRCA
cg24557048	chr1	2132359	2132361	12.3388	2.57438e-32	6.32933e-31	0.662882	0.409236	0.253646	Hypermethylated	BRCA
cg16695758	chr17	42784748	42784750	10.2998	1.55208e-23	2.50041e-22	0.631025	0.377712	0.253313	Hypermethylated	BRCA
cg17696377	chr16	23713239	23713241	12.672	7.4174e-34	1.9707e-32	0.364497	0.111207	0.25329	Hypermethylated	BRCA
cg00393798	chr11	8594146	8594148	8.67193	2.10335e-17	2.32533e-16	0.283495	0.0306897	0.252805	Hypermethylated	BRCA
cg09506473	chr8	86069748	86069750	11.2009	2.83544e-27	5.39963e-26	0.553348	0.300671	0.252677	Hypermethylated	BRCA
cg05258935	chr19	38596282	38596284	8.43484	1.39701e-16	1.42934e-15	0.420491	0.169053	0.251438	Hypermethylated	BRCA
cg00691999	chr4	54227843	54227845	9.11156	5.61594e-19	6.78962e-18	0.29802	0.0471021	0.250918	Hypermethylated	BRCA
cg26626089	chr19	53882610	53882612	10.357	9.13389e-24	1.48234e-22	0.378873	0.128436	0.250437	Hypermethylated	BRCA
cg24337786	chr19	38618031	38618033	8.47202	1.04103e-16	1.08362e-15	0.386125	0.136225	0.2499	Hypermethylated	BRCA
cg17892159	chr2	42047469	42047471	9.93327	4.39976e-22	6.55583e-21	0.313435	0.0641083	0.249327	Hypermethylated	BRCA
cg06163371	chr1	37765214	37765216	9.6965	3.63055e-21	4.98369e-20	0.336595	0.0882908	0.248304	Hypermethylated	BRCA
cg04663932	chr7	74094287	74094289	10.4709	3.15689e-24	5.26601e-23	0.388258	0.140372	0.247886	Hypermethylated	BRCA
cg10228162	chr9	130714105	130714107	9.30263	1.11202e-19	1.41178e-18	0.54205	0.294397	0.247653	Hypermethylated	BRCA
cg02010682	chr8	98942203	98942205	9.7716	1.86693e-21	2.63409e-20	0.312535	0.0651119	0.247423	Hypermethylated	BRCA
cg09781028	chr7	90726590	90726592	10.9241	4.22188e-26	7.77038e-25	0.816506	0.569723	0.246783	Hypermethylated	BRCA
cg27496526	chr15	41513331	41513333	9.79969	1.45415e-21	2.06942e-20	0.321346	0.0760791	0.245267	Hypermethylated	BRCA
cg20982735	chr8	86069793	86069795	13.444	1.57523e-37	5.1896e-36	0.764037	0.519877	0.24416	Hypermethylated	BRCA
cg01793179	chr3	10165338	10165340	9.13848	4.47738e-19	5.43304e-18	0.292673	0.0487981	0.243875	Hypermethylated	BRCA
cg25845463	chr1	2132606	2132608	10.69	3.98866e-25	6.93437e-24	0.724848	0.481925	0.242922	Hypermethylated	BRCA
cg24435924	chr19	12867440	12867442	10.3799	7.38395e-24	1.21027e-22	0.286299	0.0439441	0.242355	Hypermethylated	BRCA
cg20771178	chr11	8594127	8594129	9.23674	1.94971e-19	2.43769e-18	0.324109	0.082042	0.242067	Hypermethylated	BRCA
cg09115473	chr5	14440881	14440883	15.6684	7.54505e-49	5.58588e-47	0.699929	0.458267	0.241662	Hypermethylated	BRCA
cg02227879	chr10	73816433	73816435	12.6268	1.20492e-33	3.16304e-32	0.799969	0.560182	0.239786	Hypermethylated	BRCA
cg15247111	chr11	8594203	8594205	7.71295	3.40723e-14	2.93467e-13	0.316273	0.0771012	0.239172	Hypermethylated	BRCA
cg01460202	chr16	23695184	23695186	12.8809	7.77359e-35	2.23669e-33	0.427932	0.188956	0.238975	Hypermethylated	BRCA
cg15922057	chr17	27457687	27457689	9.49654	2.09192e-20	2.71866e-19	0.532703	0.294233	0.23847	Hypermethylated	BRCA
cg15453836	chr15	77419163	77419165	9.76274	2.01976e-21	2.83757e-20	0.356657	0.119339	0.237318	Hypermethylated	BRCA
cg04798016	chr11	65607595	65607597	13.8889	1.04189e-39	3.92286e-38	0.836857	0.600639	0.236218	Hypermethylated	BRCA
cg06382294	chr19	12841181	12841183	9.37387	6.03848e-20	7.78622e-19	0.281923	0.0458337	0.236089	Hypermethylated	BRCA
cg07465275	chr11	65607731	65607733	15.9729	1.78574e-50	1.61181e-48	0.736977	0.50129	0.235687	Hypermethylated	BRCA
cg23640701	chr12	51907849	51907851	17.7622	2.39561e-60	4.26614e-58	0.8214	0.586171	0.235229	Hypermethylated	BRCA
cg08928145	chr19	19514554	19514556	20.4355	6.19672e-76	2.26834e-73	0.679359	0.445323	0.234036	Hypermethylated	BRCA
cg07802571	chr1	220527594	220527596	9.49423	2.13424e-20	2.76278e-19	0.266978	0.0330251	0.233953	Hypermethylated	BRCA
cg12808359	chr17	42785251	42785253	13.9714	4.06144e-40	1.57417e-38	0.454104	0.220318	0.233786	Hypermethylated	BRCA
cg08332594	chr19	45779821	45779823	7.66073	4.99069e-14	4.25403e-13	0.469786	0.237712	0.232074	Hypermethylated	BRCA
cg24250393	chr16	23835516	23835518	11.7987	7.02581e-30	1.5228e-28	0.425288	0.193521	0.231768	Hypermethylated	BRCA
cg16331883	chr12	53492385	53492387	9.04714	9.63599e-19	1.15021e-17	0.500026	0.269036	0.23099	Hypermethylated	BRCA
cg08871052	chr2	42047478	42047480	9.03645	1.05361e-18	1.25312e-17	0.270102	0.0400878	0.230014	Hypermethylated	BRCA
cg04376312	chr3	123883637	123883639	10.3585	9.00706e-24	1.46537e-22	0.728172	0.498894	0.229277	Hypermethylated	BRCA
cg24432073	chr4	75630449	75630451	8.66059	2.30489e-17	2.53538e-16	0.278329	0.0497622	0.228566	Hypermethylated	BRCA
cg05573767	chr6	166757905	166757907	7.13912	2.00233e-12	1.51822e-11	0.484232	0.255669	0.228563	Hypermethylated	BRCA
cg08119325	chr3	195886340	195886342	19.2557	5.99204e-69	1.71659e-66	0.716268	0.488089	0.228179	Hypermethylated	BRCA
cg14988503	chr4	75630362	75630364	8.22423	7.2428e-16	7.05958e-15	0.25775	0.0299881	0.227762	Hypermethylated	BRCA
cg18525352	chr12	106140088	106140090	9.6962	3.63997e-21	4.98624e-20	0.720899	0.493202	0.227696	Hypermethylated	BRCA
cg03055065	chr12	4562143	4562145	8.87108	4.14874e-18	4.7541e-17	0.27016	0.0427461	0.227414	Hypermethylated	BRCA
cg08681293	chr19	1221756	1221758	15.0578	1.21834e-45	6.63443e-44	0.708904	0.483282	0.225622	Hypermethylated	BRCA
cg11559446	chr8	140718468	140718470	7.76293	2.35978e-14	2.05126e-13	0.759184	0.53402	0.225164	Hypermethylated	BRCA
cg03405315	chr11	8594189	8594191	8.52752	6.69834e-17	7.10715e-16	0.299861	0.0750448	0.224816	Hypermethylated	BRCA
cg12682684	chr4	65669684	65669686	9.65334	5.31115e-21	7.17114e-20	0.266432	0.0421209	0.224312	Hypermethylated	BRCA
cg07034329	chr5	66828566	66828568	8.18595	9.73224e-16	9.34778e-15	0.291985	0.0685777	0.223407	Hypermethylated	BRCA
cg04948014	chr12	119803689	119803691	12.254	6.28243e-32	1.5163e-30	0.495659	0.272704	0.222955	Hypermethylated	BRCA
cg18649438	chr1	156859215	156859217	9.00588	1.35954e-18	1.59965e-17	0.271125	0.0489025	0.222223	Hypermethylated	BRCA
cg10791959	chr3	134797459	134797461	7.16732	1.64934e-12	1.26073e-11	0.379614	0.157921	0.221694	Hypermethylated	BRCA
cg06070414	chr7	95597099	95597101	9.77944	1.74131e-21	2.46212e-20	0.307585	0.0866946	0.22089	Hypermethylated	BRCA
cg10334354	chr4	65669484	65669486	9.55743	1.23093e-20	1.61566e-19	0.306739	0.0861644	0.220574	Hypermethylated	BRCA
cg23771603	chr10	25934380	25934382	8.05002	2.75293e-15	2.5584e-14	0.263976	0.0435417	0.220434	Hypermethylated	BRCA
cg11274371	chr7	92837373	92837375	7.9868	4.44331e-15	4.0271e-14	0.338081	0.117989	0.220092	Hypermethylated	BRCA
cg08441170	chr10	25934170	25934172	7.90104	8.46282e-15	7.49482e-14	0.250546	0.0306604	0.219885	Hypermethylated	BRCA
cg04884579	chr7	143391378	143391380	21.9128	7.12081e-85	6.70272e-82	0.804121	0.584546	0.219575	Hypermethylated	BRCA
cg03286735	chr4	912702	912704	12.244	6.97932e-32	1.67835e-30	0.877152	0.657886	0.219266	Hypermethylated	BRCA
cg06157219	chr1	2132435	2132437	10.3712	8.00529e-24	1.30885e-22	0.573109	0.354705	0.218404	Hypermethylated	BRCA
cg15843567	chr10	25934276	25934278	7.91452	7.6511e-15	6.78507e-14	0.262239	0.0440067	0.218232	Hypermethylated	BRCA
cg14171824	chr1	2075216	2075218	14.6294	1.9644e-43	9.11511e-42	0.807994	0.590113	0.217881	Hypermethylated	BRCA
cg02286008	chr16	30121925	30121927	15.8226	1.1389e-49	9.38024e-48	0.828166	0.610454	0.217712	Hypermethylated	BRCA
cg17423207	chr19	17848082	17848084	11.5091	1.32266e-28	2.68155e-27	0.355447	0.137775	0.217671	Hypermethylated	BRCA
cg03438943	chr1	156859898	156859900	8.01427	3.61027e-15	3.3131e-14	0.248905	0.0325	0.216405	Hypermethylated	BRCA
cg10823844	chr8	38469183	38469185	12.7677	2.64755e-34	7.23846e-33	0.818909	0.602946	0.215963	Hypermethylated	BRCA
cg16364709	chr16	23713163	23713165	8.07209	2.3277e-15	2.17549e-14	0.24286	0.027056	0.215804	Hypermethylated	BRCA
cg01508023	chr4	81214961	81214963	9.07229	7.80756e-19	9.37049e-18	0.244753	0.0293056	0.215448	Hypermethylated	BRCA
cg11326255	chr19	3786584	3786586	8.0792	2.20488e-15	2.07247e-14	0.314066	0.0988795	0.215187	Hypermethylated	BRCA
cg05614735	chr17	42784059	42784061	11.672	2.55258e-29	5.33936e-28	0.721053	0.506283	0.21477	Hypermethylated	BRCA
cg01284193	chr9	27109112	27109114	9.32517	9.17014e-20	1.1687e-18	0.759487	0.544746	0.21474	Hypermethylated	BRCA
cg11293190	chr19	1523856	1523858	11.4163	3.34723e-28	6.62309e-27	0.324503	0.110589	0.213914	Hypermethylated	BRCA
cg04117986	chr5	150138204	150138206	24.9106	1.72085e-103	3.77957e-100	0.807963	0.594766	0.213196	Hypermethylated	BRCA
cg16374663	chr15	41512832	41512834	9.07646	7.53926e-19	9.065e-18	0.331258	0.118136	0.213122	Hypermethylated	BRCA
cg03860890	chr7	55018594	55018596	10.5937	9.94399e-25	1.69305e-23	0.277647	0.0648124	0.212834	Hypermethylated	BRCA
cg22130262	chr8	56113942	56113944	9.8656	8.07493e-22	1.16936e-20	0.274587	0.0622259	0.212361	Hypermethylated	BRCA
cg07621749	chr15	41513942	41513944	11.2083	2.63572e-27	5.04848e-26	0.542293	0.330348	0.211945	Hypermethylated	BRCA
cg07842403	chr3	134796300	134796302	9.02271	1.18161e-18	1.39527e-17	0.250323	0.0385161	0.211807	Hypermethylated	BRCA
cg06470424	chr19	1968456	1968458	15.612	1.50351e-48	1.08864e-46	0.806281	0.594585	0.211696	Hypermethylated	BRCA
cg26279550	chr12	66189024	66189026	8.59389	3.94105e-17	4.24306e-16	0.265654	0.0540648	0.211589	Hypermethylated	BRCA
cg14523898	chr1	37754465	37754467	9.63831	6.06146e-21	8.1342e-20	0.629719	0.418131	0.211588	Hypermethylated	BRCA
cg16265599	chr17	42784639	42784641	9.6575	5.12032e-21	6.95624e-20	0.63307	0.421583	0.211487	Hypermethylated	BRCA
cg08130179	chr19	17848095	17848097	9.41881	4.10011e-20	5.29718e-19	0.451293	0.240044	0.211249	Hypermethylated	BRCA
cg13719243	chr10	50990982	50990984	9.94078	4.11205e-22	6.15779e-21	0.32636	0.115583	0.210778	Hypermethylated	BRCA
cg14892768	chr19	41219426	41219428	8.61581	3.30553e-17	3.57051e-16	0.348944	0.138393	0.210551	Hypermethylated	BRCA
cg02142074	chr20	37384192	37384194	16.9086	1.42419e-55	1.955e-53	0.702056	0.491579	0.210477	Hypermethylated	BRCA
cg01869273	chr2	111899371	111899373	8.49967	8.35964e-17	8.77096e-16	0.237284	0.0272442	0.21004	Hypermethylated	BRCA
cg03662064	chr13	28495750	28495752	8.80402	7.19022e-18	8.18244e-17	0.263893	0.0552045	0.208689	Hypermethylated	BRCA
cg25749512	chr12	51907795	51907797	16.1241	2.74298e-51	2.61935e-49	0.674053	0.466554	0.207499	Hypermethylated	BRCA
cg05180856	chr15	90884825	90884827	15.1041	7.00288e-46	3.97776e-44	0.584968	0.377474	0.207494	Hypermethylated	BRCA
cg23028772	chr1	162631694	162631696	15.9094	3.91263e-50	3.43737e-48	0.82723	0.620384	0.206846	Hypermethylated	BRCA
cg27154163	chr4	54657588	54657590	8.3831	2.09971e-16	2.11868e-15	0.265908	0.0596052	0.206303	Hypermethylated	BRCA
cg07914866	chr12	66189650	66189652	7.24041	9.94723e-13	7.7018e-12	0.565166	0.359169	0.205997	Hypermethylated	BRCA
cg09436502	chr7	95597120	95597122	8.01989	3.45975e-15	3.1794e-14	0.238895	0.0329329	0.205962	Hypermethylated	BRCA
cg16048006	chr1	2133823	2133825	9.76754	1.93546e-21	2.72495e-20	0.532534	0.326684	0.20585	Hypermethylated	BRCA
cg08111167	chr4	81214832	81214834	8.94985	2.16513e-18	2.49406e-17	0.330584	0.124924	0.20566	Hypermethylated	BRCA
cg07359633	chr15	41512639	41512641	9.34864	7.49953e-20	9.63244e-19	0.417299	0.212023	0.205276	Hypermethylated	BRCA
cg14220146	chr9	93305796	93305798	16.7022	1.95455e-54	2.42991e-52	0.871984	0.666857	0.205127	Hypermethylated	BRCA
cg12145624	chr5	66595359	66595361	11.7717	9.25452e-30	1.97981e-28	0.800037	0.59525	0.204787	Hypermethylated	BRCA
cg04510874	chr15	90884653	90884655	8.45541	1.18741e-16	1.22631e-15	0.264126	0.059436	0.20469	Hypermethylated	BRCA
cg06923531	chr19	14432152	14432154	6.7504	2.71397e-11	1.87446e-10	0.390142	0.186418	0.203723	Hypermethylated	BRCA
cg24796272	chr8	98942450	98942452	7.68048	4.32085e-14	3.69741e-13	0.4751	0.271522	0.203578	Hypermethylated	BRCA
cg08088161	chr19	55280581	55280583	9.62467	6.83298e-21	9.07711e-20	0.628314	0.425397	0.202917	Hypermethylated	BRCA
cg20395892	chr12	66188999	66189001	7.97342	4.91495e-15	4.44233e-14	0.448167	0.245283	0.202883	Hypermethylated	BRCA
cg17393917	chr12	106140061	106140063	9.02405	1.1685e-18	1.38476e-17	0.698869	0.496643	0.202226	Hypermethylated	BRCA
cg05772104	chr2	97723961	97723963	15.7442	2.98277e-49	2.31217e-47	0.733873	0.531731	0.202142	Hypermethylated	BRCA
cg20998539	chr17	64131013	64131015	10.4593	3.51942e-24	5.85592e-23	0.608796	0.406698	0.202097	Hypermethylated	BRCA
cg05211768	chr15	90884617	90884619	6.95697	6.89885e-12	5.01175e-11	0.255211	0.0532157	0.201995	Hypermethylated	BRCA
cg18661868	chr15	90884734	90884736	9.03781	1.04167e-18	1.24115e-17	0.26001	0.0580446	0.201965	Hypermethylated	BRCA
cg03628748	chr9	84670217	84670219	9.16051	3.71824e-19	4.57405e-18	0.284515	0.0841048	0.200411	Hypermethylated	BRCA
cg25798792	chr4	65669632	65669634	8.80852	6.93061e-18	7.91435e-17	0.235258	0.0349747	0.200284	Hypermethylated	BRCA
cg09728102	chr5	66828663	66828665	8.78065	8.70271e-18	9.81887e-17	0.247308	0.0470586	0.200249	Hypermethylated	BRCA
cg18582497	chr7	142856369	142856371	-10.6482	5.93469e-25	1.02098e-23	0.535402	0.736763	-0.20136	Hypomethylated	BRCA
cg12982374	chr5	177096368	177096370	-10.9569	3.07479e-26	5.69095e-25	0.638195	0.840969	-0.202774	Hypomethylated	BRCA
cg20994118	chr1	209607620	209607622	-11.8607	3.72422e-30	8.20698e-29	0.388427	0.591693	-0.203266	Hypomethylated	BRCA
cg16006701	chr6	2751167	2751169	-9.99715	2.47281e-22	3.7716e-21	0.768299	0.971788	-0.203489	Hypomethylated	BRCA
cg07877229	chr7	142856544	142856546	-9.94203	4.06603e-22	6.10276e-21	0.637163	0.840869	-0.203706	Hypomethylated	BRCA
cg23437479	chr3	49902919	49902921	-7.82126	1.53307e-14	1.34327e-13	0.70034	0.904396	-0.204056	Hypomethylated	BRCA
cg24739899	chr2	178704018	178704020	-8.54239	5.9498e-17	6.33332e-16	0.682055	0.886617	-0.204563	Hypomethylated	BRCA
cg12802329	chr18	23452481	23452483	-9.34692	7.61059e-20	9.75607e-19	0.502378	0.707887	-0.20551	Hypomethylated	BRCA
cg17023856	chr1	2105068	2105070	-9.30093	1.12831e-19	1.4297e-18	0.530348	0.737058	-0.20671	Hypomethylated	BRCA
cg03611632	chr5	149552499	149552501	-9.33642	8.32756e-20	1.06544e-18	0.533582	0.742598	-0.209017	Hypomethylated	BRCA
cg21611093	chr3	134794113	134794115	-9.84409	9.78688e-22	1.41107e-20	0.495917	0.705096	-0.209178	Hypomethylated	BRCA
cg13121732	chr14	104793912	104793914	-9.85731	8.69645e-22	1.2566e-20	0.363686	0.573178	-0.209493	Hypomethylated	BRCA
cg27465569	chr12	43760049	43760051	-8.69578	1.73446e-17	1.93373e-16	0.736238	0.94594	-0.209701	Hypomethylated	BRCA
cg15351214	chr14	70810474	70810476	-8.46713	1.08216e-16	1.12113e-15	0.537042	0.747583	-0.210541	Hypomethylated	BRCA
cg24867601	chr7	105118417	105118419	-8.65525	2.40642e-17	2.63825e-16	0.745387	0.957128	-0.211741	Hypomethylated	BRCA
cg11849703	chr5	177096354	177096356	-13.4739	1.12827e-37	3.75463e-36	0.611391	0.824923	-0.213532	Hypomethylated	BRCA
cg04626878	chr20	63537455	63537457	-14.3012	9.08706e-42	3.86288e-40	0.224295	0.442166	-0.217872	Hypomethylated	BRCA
cg25143652	chr20	63537316	63537318	-14.8072	2.40753e-44	1.20176e-42	0.411586	0.630277	-0.218691	Hypomethylated	BRCA
cg03973663	chr8	55879016	55879018	-12.9768	2.73799e-35	8.20028e-34	0.23889	0.45793	-0.21904	Hypomethylated	BRCA
cg13003786	chr17	82274457	82274459	-9.81107	1.31403e-21	1.87406e-20	0.468054	0.687403	-0.21935	Hypomethylated	BRCA
cg26272088	chr15	98900109	98900111	-8.00277	3.93842e-15	3.59422e-14	0.554485	0.774487	-0.220002	Hypomethylated	BRCA
cg23447996	chr9	90802320	90802322	-12.1816	1.34135e-31	3.16779e-30	0.256664	0.477371	-0.220707	Hypomethylated	BRCA
cg25513776	chr6	2750969	2750971	-10.3673	8.3027e-24	1.35412e-22	0.666636	0.887519	-0.220883	Hypomethylated	BRCA
cg14003143	chr20	43566334	43566336	-12.3104	3.47002e-32	8.46814e-31	0.618063	0.839747	-0.221684	Hypomethylated	BRCA
cg21578195	chr20	63537373	63537375	-16.0765	4.95306e-51	4.66224e-49	0.316746	0.538757	-0.222011	Hypomethylated	BRCA
cg01546430	chr5	157180824	157180826	-16.2275	7.57433e-52	7.5617e-50	0.213432	0.436624	-0.223191	Hypomethylated	BRCA
cg17087669	chr6	36131345	36131347	-16.6439	4.08294e-54	4.98195e-52	0.224069	0.448971	-0.224902	Hypomethylated	BRCA
cg08631650	chr5	150290249	150290251	-13.2488	1.37979e-36	4.32926e-35	0.424737	0.650797	-0.22606	Hypomethylated	BRCA
cg01967642	chr1	37763803	37763805	-16.3756	1.19111e-52	1.28659e-50	0.206416	0.432995	-0.226578	Hypomethylated	BRCA
cg27244524	chr3	38453031	38453033	-11.663	2.79645e-29	5.83095e-28	0.464818	0.69319	-0.228372	Hypomethylated	BRCA
cg02746232	chr17	12019944	12019946	-10.7591	2.06431e-25	3.65638e-24	0.692518	0.921944	-0.229426	Hypomethylated	BRCA
cg16059943	chr1	2082308	2082310	-9.2634	1.55397e-19	1.95777e-18	0.511091	0.74184	-0.230749	Hypomethylated	BRCA
cg03695103	chr11	1450363	1450365	-9.88523	6.77293e-22	9.89508e-21	0.64865	0.879991	-0.231341	Hypomethylated	BRCA
cg25538883	chr18	50664671	50664673	-10.5665	1.28489e-24	2.1708e-23	0.623421	0.855918	-0.232496	Hypomethylated	BRCA
cg17474524	chr20	63537477	63537479	-15.4138	1.67542e-47	1.08229e-45	0.237643	0.470866	-0.233223	Hypomethylated	BRCA
cg07312641	chr7	151081867	151081869	-12.7091	4.98055e-34	1.33402e-32	0.461716	0.69497	-0.233254	Hypomethylated	BRCA
cg13151664	chr3	124094384	124094386	-9.59153	9.1368e-21	1.20888e-19	0.71176	0.945443	-0.233684	Hypomethylated	BRCA
cg13043117	chr14	61526101	61526103	-11.8838	2.93749e-30	6.56106e-29	0.696892	0.931608	-0.234717	Hypomethylated	BRCA
cg23990557	chr15	98900019	98900021	-8.73481	1.26388e-17	1.41628e-16	0.731247	0.96657	-0.235323	Hypomethylated	BRCA
cg20489946	chr13	52156942	52156944	-10.0533	1.48634e-22	2.29357e-21	0.33975	0.576896	-0.237146	Hypomethylated	BRCA
cg19111265	chr7	143409443	143409445	-11.4107	3.54142e-28	6.98634e-27	0.657433	0.895464	-0.23803	Hypomethylated	BRCA
cg18664866	chr14	74922496	74922498	-10.0012	2.38456e-22	3.64545e-21	0.670729	0.910447	-0.239718	Hypomethylated	BRCA
cg18450227	chr18	50664266	50664268	-9.82463	1.16437e-21	1.66421e-20	0.713656	0.953721	-0.240065	Hypomethylated	BRCA
cg12251828	chr7	142862438	142862440	-9.15392	3.93101e-19	4.81439e-18	0.720463	0.965111	-0.244648	Hypomethylated	BRCA
cg03394422	chr14	74922576	74922578	-9.21665	2.31227e-19	2.86383e-18	0.573729	0.822233	-0.248504	Hypomethylated	BRCA
cg14279856	chr6	30883308	30883310	-11.4672	2.01314e-28	4.04408e-27	0.492896	0.745581	-0.252685	Hypomethylated	BRCA
cg10318258	chr14	24340552	24340554	-12.4073	1.24721e-32	3.12467e-31	0.670222	0.923155	-0.252932	Hypomethylated	BRCA
cg02858826	chr14	74922518	74922520	-9.65443	5.26011e-21	7.11681e-20	0.512896	0.766075	-0.253178	Hypomethylated	BRCA
cg01007345	chr4	48269054	48269056	-18.3547	1.00513e-63	2.28371e-61	0.22121	0.474742	-0.253533	Hypomethylated	BRCA
cg14763706	chr11	11353040	11353042	-9.32895	8.87849e-20	1.13373e-18	0.638835	0.89926	-0.260425	Hypomethylated	BRCA
cg27244482	chr5	150289924	150289926	-11.4737	1.88585e-28	3.79996e-27	0.584798	0.846603	-0.261806	Hypomethylated	BRCA
cg10378735	chr7	142860546	142860548	-9.52845	1.5849e-20	2.06791e-19	0.546467	0.810067	-0.2636	Hypomethylated	BRCA
cg11835619	chr12	56081279	56081281	-13.9473	5.3496e-40	2.04933e-38	0.42185	0.689792	-0.267942	Hypomethylated	BRCA
cg18505710	chr14	77922384	77922386	-10.6775	4.49146e-25	7.77908e-24	0.669512	0.939073	-0.269561	Hypomethylated	BRCA
cg23251279	chr7	90563302	90563304	-12.3324	2.75194e-32	6.74073e-31	0.655452	0.926394	-0.270942	Hypomethylated	BRCA
cg10342963	chr15	98899983	98899985	-7.56628	9.89857e-14	8.21431e-13	0.632482	0.903671	-0.271189	Hypomethylated	BRCA
cg14010720	chr20	63537524	63537526	-17.3622	4.27132e-58	6.70089e-56	0.336038	0.609025	-0.272987	Hypomethylated	BRCA
cg22174681	chr1	2082490	2082492	-10.1326	7.21845e-23	1.13244e-21	0.604431	0.878298	-0.273867	Hypomethylated	BRCA
cg19928195	chr3	124094343	124094345	-11.254	1.67819e-27	3.23322e-26	0.627898	0.904531	-0.276632	Hypomethylated	BRCA
cg16797972	chr3	89106920	89106922	-11.793	7.44938e-30	1.60931e-28	0.370496	0.647362	-0.276866	Hypomethylated	BRCA
cg09453312	chr5	157181106	157181108	-9.93388	4.37535e-22	6.53723e-21	0.627279	0.904159	-0.27688	Hypomethylated	BRCA
cg15227682	chr17	39687010	39687012	-11.7892	7.74567e-30	1.66785e-28	0.460389	0.743998	-0.283609	Hypomethylated	BRCA
cg05121182	chr3	124093533	124093535	-12.1698	1.5169e-31	3.56958e-30	0.656473	0.94149	-0.285017	Hypomethylated	BRCA
cg12983285	chr20	63537440	63537442	-16.1811	1.3498e-51	1.32743e-49	0.280755	0.572132	-0.291378	Hypomethylated	BRCA
cg26329274	chr5	157180841	157180843	-13.6263	2.03969e-38	7.18692e-37	0.332482	0.626252	-0.29377	Hypomethylated	BRCA
cg26996626	chr18	50664965	50664967	-12.5838	1.90969e-33	4.97349e-32	0.566317	0.863683	-0.297367	Hypomethylated	BRCA
cg26946769	chr18	50663167	50663169	-11.0774	9.52407e-27	1.78279e-25	0.58918	0.888577	-0.299396	Hypomethylated	BRCA
cg05385805	chr7	143409483	143409485	-13.2742	1.04144e-36	3.34733e-35	0.559293	0.865247	-0.305954	Hypomethylated	BRCA
cg05859264	chr6	36129914	36129916	-20.607	5.81414e-77	2.25349e-74	0.352149	0.665648	-0.3135	Hypomethylated	BRCA
cg00149708	chr19	55536516	55536518	-14.9188	6.40161e-45	3.29533e-43	0.474085	0.789592	-0.315507	Hypomethylated	BRCA
cg17806401	chr8	55879089	55879091	-12.8701	8.73842e-35	2.50337e-33	0.44612	0.763569	-0.317449	Hypomethylated	BRCA
cg24657085	chr17	39704090	39704092	-12.7433	3.44497e-34	9.34113e-33	0.575856	0.895082	-0.319226	Hypomethylated	BRCA
cg21113478	chr3	36740975	36740977	-14.6579	1.40401e-43	6.60787e-42	0.452239	0.779033	-0.326794	Hypomethylated	BRCA
cg13752933	chr9	87499839	87499841	-13.4977	8.64849e-38	2.89263e-36	0.337627	0.668799	-0.331172	Hypomethylated	BRCA
cg24584161	chr15	40160729	40160731	-15.6513	9.30402e-49	6.81158e-47	0.551137	0.890781	-0.339644	Hypomethylated	BRCA
cg00636390	chr8	56114792	56114794	-12.1565	1.74219e-31	4.08516e-30	0.556612	0.899495	-0.342883	Hypomethylated	BRCA
cg13578134	chr15	74789230	74789232	-15.6815	6.42642e-49	4.81178e-47	0.304028	0.647064	-0.343037	Hypomethylated	BRCA
cg02363969	chr19	55536707	55536709	-15.2518	1.18635e-46	6.97932e-45	0.484232	0.837159	-0.352927	Hypomethylated	BRCA
cg00907267	chr12	56080986	56080988	-19.3725	1.23983e-69	3.89012e-67	0.329136	0.684202	-0.355067	Hypomethylated	BRCA
cg05944877	chr16	24186541	24186543	-15.7832	1.84726e-49	1.46646e-47	0.414194	0.789932	-0.375738	Hypomethylated	BRCA
cg00489401	chr5	180648874	180648876	7.67421	1.22958e-09	1.44687e-07	0.768257	0.210077	0.55818	Hypermethylated	CHOL
cg15460872	chr15	98650699	98650701	4.5612	4.07903e-05	0.00122532	0.590552	0.0474336	0.543118	Hypermethylated	CHOL
cg07469637	chr7	92837071	92837073	4.4093	6.64047e-05	0.00186048	0.627943	0.0949024	0.533041	Hypermethylated	CHOL
cg07779120	chr15	98650791	98650793	4.64275	3.13413e-05	0.000979907	0.628531	0.100401	0.52813	Hypermethylated	CHOL
cg03306374	chr16	23836003	23836005	5.61695	1.24828e-06	6.07431e-05	0.594892	0.0694039	0.525488	Hypermethylated	CHOL
cg17403609	chr5	180648861	180648863	7.58296	1.66574e-09	1.89134e-07	0.558449	0.0504804	0.507969	Hypermethylated	CHOL
cg16620382	chr6	43243474	43243476	4.25361	0.000108849	0.00284062	0.590124	0.0878258	0.502298	Hypermethylated	CHOL
cg03603062	chr7	95595121	95595123	9.00693	1.59011e-11	3.81407e-09	0.813949	0.314654	0.499295	Hypermethylated	CHOL
cg12213062	chr2	219434930	219434932	6.55358	5.2906e-08	3.89099e-06	0.578658	0.0879155	0.490742	Hypermethylated	CHOL
cg27363327	chr6	43243469	43243471	3.99346	0.000245232	0.00560827	0.606408	0.128608	0.4778	Hypermethylated	CHOL
cg26282205	chr10	73842608	73842610	24.5184	3.33162e-27	1.07811e-23	0.982273	0.50831	0.473963	Hypermethylated	CHOL
cg01631855	chr15	98650942	98650944	4.56041	4.08944e-05	0.00122532	0.594596	0.121252	0.473343	Hypermethylated	CHOL
cg25444386	chr4	55124776	55124778	5.26225	4.08797e-06	0.000176382	0.525937	0.062504	0.463433	Hypermethylated	CHOL
cg18984724	chr2	219434881	219434883	7.09267	8.59425e-09	8.30179e-07	0.539476	0.0766532	0.462822	Hypermethylated	CHOL
cg08603125	chr6	35922419	35922421	8.34271	1.35846e-10	2.25436e-08	0.903159	0.442439	0.46072	Hypermethylated	CHOL
cg03217795	chr16	23836234	23836236	5.36178	2.93377e-06	0.000132054	0.484963	0.0314568	0.453506	Hypermethylated	CHOL
cg14040633	chr17	76000249	76000251	25.9363	3.32057e-28	2.14907e-24	0.975324	0.522825	0.452498	Hypermethylated	CHOL
cg18202336	chr15	98650763	98650765	3.85311	0.00037711	0.00789855	0.485745	0.0419865	0.443759	Hypermethylated	CHOL
cg18805612	chr12	119713744	119713746	9.14065	1.03856e-11	2.80066e-09	0.881018	0.437809	0.443209	Hypermethylated	CHOL
cg11274371	chr7	92837373	92837375	4.20152	0.000128254	0.00322979	0.52428	0.0855411	0.438739	Hypermethylated	CHOL
cg04117986	chr5	150138204	150138206	12.4296	5.9099e-16	4.24988e-13	0.781548	0.347388	0.43416	Hypermethylated	CHOL
cg22920700	chr8	98943381	98943383	5.28518	3.78744e-06	0.00016675	0.69194	0.258466	0.433474	Hypermethylated	CHOL
cg21306240	chr1	37765172	37765174	4.80495	1.84893e-05	0.000636504	0.552045	0.123123	0.428921	Hypermethylated	CHOL
cg04470072	chr8	86069784	86069786	6.7358	2.85939e-08	2.37256e-06	0.762478	0.337792	0.424686	Hypermethylated	CHOL
cg25582353	chr17	39726985	39726987	21.5389	6.32368e-25	1.36423e-21	0.959379	0.541819	0.41756	Hypermethylated	CHOL
cg16600934	chr14	104792423	104792425	5.11279	6.71446e-06	0.000275038	0.804331	0.388351	0.41598	Hypermethylated	CHOL
cg07682600	chr5	180649167	180649169	5.23144	4.52912e-06	0.000191825	0.454228	0.0401596	0.414069	Hypermethylated	CHOL
cg21913981	chr12	119713900	119713902	7.91415	5.55154e-10	7.33256e-08	0.813759	0.400821	0.412938	Hypermethylated	CHOL
cg00791253	chr12	117967859	117967861	4.68992	2.6895e-05	0.000857461	0.760127	0.347665	0.412461	Hypermethylated	CHOL
cg03301200	chr8	98942328	98942330	4.67124	2.85764e-05	0.0008978	0.442551	0.0305957	0.411955	Hypermethylated	CHOL
cg25756435	chr19	12841314	12841316	5.62443	1.2173e-06	6.01403e-05	0.438228	0.0266133	0.411615	Hypermethylated	CHOL
cg09397246	chr15	90884130	90884132	4.62233	3.34831e-05	0.00103685	0.568959	0.16529	0.403669	Hypermethylated	CHOL
cg10228162	chr9	130714105	130714107	4.81364	1.79716e-05	0.00062199	0.708475	0.306576	0.401899	Hypermethylated	CHOL
cg02158486	chr18	50559321	50559323	4.92644	1.24168e-05	0.00046288	0.591225	0.191445	0.39978	Hypermethylated	CHOL
cg07820064	chr2	219434861	219434863	8.89578	2.2692e-11	5.06423e-09	0.764224	0.365794	0.39843	Hypermethylated	CHOL
cg00584422	chr16	23713452	23713454	4.74607	2.24048e-05	0.000751314	0.571426	0.17542	0.396005	Hypermethylated	CHOL
cg26405020	chr15	90884132	90884134	4.92402	1.25161e-05	0.00046288	0.65769	0.268924	0.388767	Hypermethylated	CHOL
cg26571127	chr19	12841465	12841467	4.18679	0.000134327	0.00335662	0.524077	0.136086	0.387991	Hypermethylated	CHOL
cg01340163	chr4	55124414	55124416	6.85488	1.91353e-08	1.65125e-06	0.717214	0.330883	0.386331	Hypermethylated	CHOL
cg21370856	chr16	23836681	23836683	4.60973	3.48759e-05	0.00106975	0.450687	0.0682197	0.382468	Hypermethylated	CHOL
cg11666555	chr2	219449249	219449251	5.70936	9.14984e-07	4.69982e-05	0.666516	0.2918	0.374715	Hypermethylated	CHOL
cg18420965	chr4	65669426	65669428	3.61753	0.000765763	0.0141197	0.478903	0.105823	0.37308	Hypermethylated	CHOL
cg05635754	chr19	17847926	17847928	3.54275	0.00095505	0.0165713	0.487434	0.114453	0.372981	Hypermethylated	CHOL
cg04188862	chr15	88258242	88258244	5.1855	5.27598e-06	0.000218886	0.728079	0.356258	0.371821	Hypermethylated	CHOL
cg18661868	chr15	90884734	90884736	3.81438	0.000424209	0.00863358	0.4772	0.106678	0.370522	Hypermethylated	CHOL
cg14041462	chr9	127789299	127789301	12.2082	1.09244e-15	5.89192e-13	0.842072	0.472943	0.369129	Hypermethylated	CHOL
cg26850673	chr12	51921165	51921167	7.41234	2.94332e-09	3.12282e-07	0.729329	0.361499	0.36783	Hypermethylated	CHOL
cg19448837	chr18	50559300	50559302	4.88667	1.41486e-05	0.000514437	0.675394	0.30896	0.366433	Hypermethylated	CHOL
cg05211768	chr15	90884617	90884619	3.20727	0.0025061	0.0366128	0.416996	0.051269	0.365727	Hypermethylated	CHOL
cg24603926	chr12	119713873	119713875	7.95732	4.81392e-10	6.49076e-08	0.876731	0.51253	0.364201	Hypermethylated	CHOL
cg23842170	chr4	65668819	65668821	4.16315	0.000144663	0.00357352	0.506833	0.144342	0.362491	Hypermethylated	CHOL
cg05682745	chr7	105131897	105131899	3.87796	0.000349591	0.00744261	0.766362	0.405953	0.360408	Hypermethylated	CHOL
cg15541630	chr8	86069540	86069542	6.58975	4.68209e-08	3.48304e-06	0.670928	0.312741	0.358187	Hypermethylated	CHOL
cg07815521	chr19	40283949	40283951	5.03644	8.64259e-06	0.000336957	0.65836	0.300189	0.358171	Hypermethylated	CHOL
cg04279973	chr16	23835646	23835648	3.94649	0.000283403	0.00632477	0.445162	0.0876425	0.357519	Hypermethylated	CHOL
cg06055845	chr19	40282879	40282881	7.19235	6.14927e-09	6.03001e-07	0.760597	0.403136	0.357461	Hypermethylated	CHOL
cg04916091	chr19	17847837	17847839	3.46234	0.00120831	0.0200518	0.446732	0.089385	0.357347	Hypermethylated	CHOL
cg02566978	chr15	74783909	74783911	4.3375	8.34608e-05	0.00226008	0.377095	0.0198377	0.357258	Hypermethylated	CHOL
cg09506473	chr8	86069748	86069750	3.52264	0.00101314	0.0174389	0.472967	0.116094	0.356873	Hypermethylated	CHOL
cg12139725	chr1	37754108	37754110	3.74015	0.000530846	0.0104427	0.435357	0.0786971	0.35666	Hypermethylated	CHOL
cg07447922	chr1	37765154	37765156	2.97635	0.00473694	0.0605879	0.459041	0.102682	0.356359	Hypermethylated	CHOL
cg04510874	chr15	90884653	90884655	3.5668	0.000889741	0.0156905	0.448656	0.0939139	0.354742	Hypermethylated	CHOL
cg07921384	chr2	219435017	219435019	3.65944	0.000676028	0.0126088	0.377926	0.0235174	0.354408	Hypermethylated	CHOL
cg26899598	chr15	90885857	90885859	5.04593	8.37588e-06	0.000332569	0.469147	0.117601	0.351546	Hypermethylated	CHOL
cg27494383	chr15	41513669	41513671	3.5515	0.000930775	0.0161935	0.435463	0.085192	0.350271	Hypermethylated	CHOL
cg08406370	chr16	23835571	23835573	3.55234	0.000928481	0.0161935	0.381628	0.0321665	0.349462	Hypermethylated	CHOL
cg15836635	chr8	56113102	56113104	3.31426	0.0018514	0.02826	0.373655	0.0266638	0.346991	Hypermethylated	CHOL
cg02463418	chr4	65669856	65669858	3.46838	0.00118727	0.0198041	0.413701	0.0670844	0.346617	Hypermethylated	CHOL
cg22758834	chr7	95592791	95592793	11.1439	2.28703e-14	1.05726e-11	0.905306	0.559146	0.34616	Hypermethylated	CHOL
cg09380135	chr19	40283958	40283960	6.18474	1.84057e-07	1.11329e-05	0.668747	0.324561	0.344185	Hypermethylated	CHOL
cg17845532	chr19	3786644	3786646	3.38245	0.00152274	0.0245277	0.540278	0.199024	0.341254	Hypermethylated	CHOL
cg18277754	chr2	29921285	29921287	4.05615	0.000201972	0.00473611	0.391168	0.0501461	0.341022	Hypermethylated	CHOL
cg05986505	chr8	98943334	98943336	5.07425	7.62754e-06	0.000309816	0.722548	0.382802	0.339745	Hypermethylated	CHOL
cg16751451	chr7	55018397	55018399	6.37858	9.55841e-08	6.37753e-06	0.585526	0.246586	0.33894	Hypermethylated	CHOL
cg15634877	chr2	219434920	219434922	5.45854	2.12308e-06	9.95693e-05	0.409692	0.0719425	0.337749	Hypermethylated	CHOL
cg16857771	chr7	56092715	56092717	4.20799	0.00012567	0.00317709	0.60364	0.266076	0.337564	Hypermethylated	CHOL
cg14384532	chr15	88257392	88257394	4.02968	0.000219252	0.00508602	0.4978	0.160428	0.337372	Hypermethylated	CHOL
cg09745087	chr2	111899339	111899341	3.36252	0.00161253	0.025642	0.366692	0.0318431	0.334849	Hypermethylated	CHOL
cg17429382	chr19	3786247	3786249	4.01859	0.00022691	0.00524486	0.351657	0.0199566	0.331701	Hypermethylated	CHOL
cg17359753	chr19	40284257	40284259	4.83775	1.66085e-05	0.000584187	0.488029	0.156418	0.331612	Hypermethylated	CHOL
cg05667756	chr16	31110680	31110682	12.2822	8.88882e-16	5.75284e-13	0.930549	0.599049	0.331499	Hypermethylated	CHOL
cg01460202	chr16	23695184	23695186	6.94058	1.4336e-08	1.3068e-06	0.579552	0.250283	0.329269	Hypermethylated	CHOL
cg24207529	chr2	219434949	219434951	4.51576	4.72164e-05	0.00137033	0.475168	0.145911	0.329257	Hypermethylated	CHOL
cg20395892	chr12	66188999	66189001	4.73369	2.33266e-05	0.000766905	0.609352	0.28089	0.328462	Hypermethylated	CHOL
cg24888049	chr15	90883436	90883438	5.93167	4.32645e-07	2.41386e-05	0.647977	0.31954	0.328437	Hypermethylated	CHOL
cg02010682	chr8	98942203	98942205	4.22098	0.00012064	0.00308609	0.404589	0.0819893	0.3226	Hypermethylated	CHOL
cg03209642	chr15	90884374	90884376	3.43685	0.00130121	0.0214832	0.370792	0.0486875	0.322104	Hypermethylated	CHOL
cg07914866	chr12	66189650	66189652	4.19999	0.000128874	0.00323283	0.681543	0.359886	0.321657	Hypermethylated	CHOL
cg27539060	chr6	136791325	136791327	2.97393	0.00476803	0.0607862	0.409431	0.0885383	0.320893	Hypermethylated	CHOL
cg21956337	chr15	88256475	88256477	3.73443	0.000540056	0.0105281	0.406485	0.0860401	0.320445	Hypermethylated	CHOL
cg08273635	chr15	74798740	74798742	9.90787	9.39484e-13	2.8954e-10	0.874938	0.555385	0.319554	Hypermethylated	CHOL
cg22984132	chr7	151082246	151082248	5.70375	9.3244e-07	4.75177e-05	0.802354	0.483489	0.318865	Hypermethylated	CHOL
cg13947995	chr15	90884590	90884592	2.87778	0.00617	0.0743617	0.348386	0.0307706	0.317615	Hypermethylated	CHOL
cg26415547	chr12	66189267	66189269	4.0483	0.000206955	0.00481803	0.350823	0.0334281	0.317395	Hypermethylated	CHOL
cg05131483	chr16	23694920	23694922	4.99699	9.84399e-06	0.000381499	0.493003	0.177031	0.315972	Hypermethylated	CHOL
cg02355885	chr2	29920123	29920125	3.5866	0.000839217	0.0149215	0.452869	0.138086	0.314783	Hypermethylated	CHOL
cg26279550	chr12	66189024	66189026	3.78006	0.000470665	0.00946007	0.415008	0.100255	0.314753	Hypermethylated	CHOL
cg03858720	chr17	21291405	21291407	6.14838	2.08124e-07	1.2472e-05	0.850636	0.537538	0.313097	Hypermethylated	CHOL
cg09827833	chr9	27109493	27109495	4.07106	0.00019283	0.00455473	0.606258	0.293534	0.312724	Hypermethylated	CHOL
cg14154859	chr1	220529483	220529485	4.60522	3.53881e-05	0.00108034	0.584101	0.272483	0.311618	Hypermethylated	CHOL
cg16374663	chr15	41512832	41512834	3.59317	0.00082308	0.0147154	0.400387	0.08964	0.310747	Hypermethylated	CHOL
cg05492442	chr18	50559468	50559470	3.98512	0.000251629	0.00571418	0.41145	0.101976	0.309474	Hypermethylated	CHOL
cg22963915	chr19	3785856	3785858	4.13131	0.00015982	0.00387398	0.369211	0.0602981	0.308913	Hypermethylated	CHOL
cg23065715	chr2	219434936	219434938	7.0669	9.37198e-09	8.79065e-07	0.714577	0.405838	0.308739	Hypermethylated	CHOL
cg10357657	chr19	17847823	17847825	3.52988	0.000991843	0.0171637	0.362239	0.053563	0.308676	Hypermethylated	CHOL
cg27035251	chr19	17848015	17848017	3.27618	0.0020632	0.0309815	0.488758	0.180426	0.308333	Hypermethylated	CHOL
cg09328024	chr1	206634828	206634830	3.34884	0.00167707	0.0263447	0.450303	0.142024	0.308279	Hypermethylated	CHOL
cg03853620	chr7	95592779	95592781	6.79328	2.35525e-08	1.97963e-06	0.839195	0.534646	0.304549	Hypermethylated	CHOL
cg18537001	chr1	37765161	37765163	2.83505	0.00690894	0.0810048	0.540546	0.237267	0.303278	Hypermethylated	CHOL
cg17640485	chr3	195893275	195893277	3.27216	0.00208683	0.0310759	0.564608	0.262609	0.302	Hypermethylated	CHOL
cg10389229	chr12	66189422	66189424	4.29362	9.59189e-05	0.00255468	0.374555	0.0736608	0.300894	Hypermethylated	CHOL
cg24250393	chr16	23835516	23835518	3.52696	0.00100037	0.0172651	0.486267	0.185825	0.300442	Hypermethylated	CHOL
cg22263131	chr6	93419978	93419980	2.94439	0.0051634	0.0644901	0.375678	0.0753102	0.300368	Hypermethylated	CHOL
cg06163371	chr1	37765214	37765216	3.51457	0.0010374	0.017624	0.397141	0.0969214	0.300219	Hypermethylated	CHOL
cg06822995	chr5	111223732	111223734	3.66157	0.000671731	0.0125649	0.58703	0.287029	0.300001	Hypermethylated	CHOL
cg07359633	chr15	41512639	41512641	3.82926	0.000405485	0.00831283	0.551378	0.251389	0.299988	Hypermethylated	CHOL
cg14036069	chr9	124285391	124285393	6.4343	7.91752e-08	5.39391e-06	0.761332	0.461577	0.299756	Hypermethylated	CHOL
cg21117965	chr2	219460646	219460648	4.36565	7.63154e-05	0.00209285	0.746157	0.446917	0.299239	Hypermethylated	CHOL
cg18177616	chr12	66188956	66188958	3.86713	0.000361338	0.00761752	0.498977	0.200417	0.29856	Hypermethylated	CHOL
cg07501988	chr19	38596092	38596094	4.32027	8.81516e-05	0.00237716	0.823301	0.526141	0.29716	Hypermethylated	CHOL
cg27153759	chr4	5052351	5052353	5.04009	8.53918e-06	0.000335686	0.610203	0.31335	0.296854	Hypermethylated	CHOL
cg06976250	chr11	113388027	113388029	2.83599	0.00689194	0.0810048	0.331959	0.0355896	0.296369	Hypermethylated	CHOL
cg10334354	chr4	65669484	65669486	3.33606	0.00173959	0.0269346	0.445735	0.15088	0.294856	Hypermethylated	CHOL
cg27496526	chr15	41513331	41513333	3.46319	0.00120533	0.0200518	0.448748	0.154712	0.294036	Hypermethylated	CHOL
cg14181576	chr1	27635051	27635053	3.73384	0.000541023	0.0105281	0.690489	0.397828	0.292661	Hypermethylated	CHOL
cg02311725	chr20	32052012	32052014	6.38231	9.43867e-08	6.36324e-06	0.645015	0.353657	0.291358	Hypermethylated	CHOL
cg01869273	chr2	111899371	111899373	3.0741	0.0036284	0.0492306	0.310166	0.0190383	0.291128	Hypermethylated	CHOL
cg17920936	chr9	91948270	91948272	5.68015	1.00945e-06	5.10404e-05	0.820756	0.530564	0.290192	Hypermethylated	CHOL
cg22375192	chr15	98650236	98650238	2.62501	0.011888	0.120846	0.317952	0.030853	0.287099	Hypermethylated	CHOL
cg07017374	chr13	28100313	28100315	2.97368	0.00477123	0.0607862	0.315291	0.0287697	0.286521	Hypermethylated	CHOL
cg12704462	chr12	119713721	119713723	6.13496	2.17779e-07	1.29308e-05	0.934998	0.64855	0.286448	Hypermethylated	CHOL
cg11326255	chr19	3786584	3786586	3.59762	0.000812314	0.0146036	0.508037	0.221646	0.286391	Hypermethylated	CHOL
cg21849393	chr13	28099951	28099953	3.27185	0.00208869	0.0310759	0.326574	0.041122	0.285452	Hypermethylated	CHOL
cg07376381	chr1	32275916	32275918	3.0413	0.00396987	0.0529753	0.616597	0.332132	0.284465	Hypermethylated	CHOL
cg17788832	chr8	86069424	86069426	4.57955	3.84469e-05	0.00116275	0.622176	0.337912	0.284264	Hypermethylated	CHOL
cg08115114	chr8	98943760	98943762	3.72891	0.000549092	0.0106399	0.691078	0.407668	0.28341	Hypermethylated	CHOL
cg00660105	chr4	81214629	81214631	2.63911	0.011471	0.117468	0.326589	0.0435662	0.283023	Hypermethylated	CHOL
cg22130262	chr8	56113942	56113944	3.88977	0.000337215	0.00725067	0.348574	0.0657771	0.282797	Hypermethylated	CHOL
cg27021986	chr15	41513074	41513076	3.31889	0.0018271	0.0280214	0.459993	0.177497	0.282496	Hypermethylated	CHOL
cg25925023	chr2	219434761	219434763	4.95534	1.12913e-05	0.000432325	0.407275	0.125242	0.282033	Hypermethylated	CHOL
cg10487418	chr17	21291493	21291495	4.49191	5.09751e-05	0.00145978	0.797034	0.51538	0.281653	Hypermethylated	CHOL
cg11849703	chr5	177096354	177096356	7.08394	8.85021e-09	8.42332e-07	0.796759	0.515697	0.281062	Hypermethylated	CHOL
cg25302888	chr7	151082066	151082068	6.68194	3.42944e-08	2.74016e-06	0.914042	0.633014	0.281029	Hypermethylated	CHOL
cg12193731	chr12	51907126	51907128	2.68446	0.0102187	0.108775	0.501389	0.221097	0.280292	Hypermethylated	CHOL
cg08332594	chr19	45779821	45779823	2.46752	0.0175877	0.158769	0.380561	0.100802	0.279758	Hypermethylated	CHOL
cg12982374	chr5	177096368	177096370	5.45313	2.16183e-06	0.000100657	0.78907	0.509806	0.279264	Hypermethylated	CHOL
cg08239804	chr6	134176616	134176618	3.0485	0.0038925	0.0522661	0.488082	0.210376	0.277706	Hypermethylated	CHOL
cg23306063	chr19	10353202	10353204	4.34773	8.07929e-05	0.00219702	0.869197	0.591647	0.27755	Hypermethylated	CHOL
cg01141721	chr20	37382215	37382217	3.2875	0.00199792	0.0301411	0.612602	0.336553	0.276049	Hypermethylated	CHOL
cg04518808	chr19	53881567	53881569	3.16959	0.00278498	0.0395271	0.549748	0.274591	0.275157	Hypermethylated	CHOL
cg05590156	chr5	14183758	14183760	3.59374	0.000821682	0.0147154	0.616486	0.341338	0.275147	Hypermethylated	CHOL
cg24303123	chr6	3076079	3076081	5.5906	1.36377e-06	6.538e-05	0.86233	0.589371	0.272959	Hypermethylated	CHOL
cg01263292	chr12	66189248	66189250	3.05055	0.00387068	0.0520812	0.292356	0.0208572	0.271499	Hypermethylated	CHOL
cg02510853	chr16	2981705	2981707	4.82592	1.72638e-05	0.000600706	0.800749	0.530005	0.270744	Hypermethylated	CHOL
cg11108676	chr15	88257772	88257774	3.06849	0.00368481	0.0497873	0.305798	0.0366346	0.269163	Hypermethylated	CHOL
cg19720265	chr1	220527540	220527542	3.33736	0.00173314	0.026899	0.345369	0.0767096	0.268659	Hypermethylated	CHOL
cg09781028	chr7	90726590	90726592	3.08301	0.00354059	0.0485104	0.556368	0.287718	0.26865	Hypermethylated	CHOL
cg22011804	chr7	151082196	151082198	4.28063	9.9944e-05	0.00264015	0.631803	0.363606	0.268198	Hypermethylated	CHOL
cg24886867	chr6	3075955	3075957	3.4835	0.00113604	0.0191151	0.519713	0.252599	0.267113	Hypermethylated	CHOL
cg23209990	chr4	54231408	54231410	2.56909	0.0136826	0.132765	0.303096	0.0363395	0.266756	Hypermethylated	CHOL
cg20982735	chr8	86069793	86069795	5.05338	8.1723e-06	0.000326488	0.791772	0.525037	0.266735	Hypermethylated	CHOL
cg19412295	chr7	90595279	90595281	2.87182	0.0062684	0.0752674	0.630157	0.363424	0.266733	Hypermethylated	CHOL
cg26472910	chr13	28099624	28099626	4.51776	4.69135e-05	0.00137033	0.787601	0.521126	0.266475	Hypermethylated	CHOL
cg20068620	chr18	50559473	50559475	3.83839	0.000394387	0.008181	0.402108	0.135797	0.266311	Hypermethylated	CHOL
cg25872281	chr7	151082059	151082061	6.45038	7.49869e-08	5.16293e-06	0.931205	0.664935	0.26627	Hypermethylated	CHOL
cg19712746	chr4	55126290	55126292	3.22643	0.00237471	0.0350093	0.310307	0.0443264	0.26598	Hypermethylated	CHOL
cg26272088	chr15	98900109	98900111	4.90545	1.33031e-05	0.00048919	0.73278	0.467891	0.264889	Hypermethylated	CHOL
cg07842403	chr3	134796300	134796302	2.96112	0.00493586	0.0621495	0.361356	0.0966787	0.264677	Hypermethylated	CHOL
cg10492953	chr4	54231252	54231254	2.6105	0.0123317	0.123165	0.337443	0.0733038	0.26414	Hypermethylated	CHOL
cg08323075	chr4	5051776	5051778	2.60582	0.0124782	0.124244	0.306881	0.0430645	0.263816	Hypermethylated	CHOL
cg27034819	chr15	88256294	88256296	3.55182	0.000929892	0.0161935	0.287559	0.0241871	0.263371	Hypermethylated	CHOL
cg03168922	chr7	151082302	151082304	4.22875	0.000117723	0.0030476	0.766554	0.503184	0.26337	Hypermethylated	CHOL
cg03662064	chr13	28495750	28495752	3.34749	0.00168361	0.0263834	0.396414	0.133693	0.262721	Hypermethylated	CHOL
cg14523898	chr1	37754465	37754467	3.61291	0.000776321	0.0141931	0.62691	0.365899	0.261011	Hypermethylated	CHOL
cg11286436	chr15	88255350	88255352	2.97047	0.00481288	0.0611963	0.305313	0.044526	0.260787	Hypermethylated	CHOL
cg21294616	chr7	143396754	143396756	3.51941	0.00102276	0.0175114	0.662963	0.402479	0.260485	Hypermethylated	CHOL
cg14131536	chr2	97724457	97724459	4.11921	0.000165975	0.00400817	0.858953	0.598468	0.260484	Hypermethylated	CHOL
cg12682684	chr4	65669684	65669686	2.94282	0.00518528	0.0645368	0.30356	0.0434252	0.260135	Hypermethylated	CHOL
cg03645571	chr16	23713621	23713623	3.87257	0.000355397	0.00754141	0.706503	0.448249	0.258254	Hypermethylated	CHOL
cg05304366	chr15	39934703	39934705	2.61961	0.0120514	0.12187	0.524641	0.267291	0.257349	Hypermethylated	CHOL
cg07841477	chr16	23713579	23713581	4.07816	0.000188621	0.00447163	0.676365	0.420172	0.256193	Hypermethylated	CHOL
cg18261413	chr2	37323880	37323882	2.86792	0.00633371	0.0757704	0.281742	0.0257511	0.255991	Hypermethylated	CHOL
cg16331883	chr12	53492385	53492387	3.65104	0.000693149	0.012891	0.794966	0.539558	0.255408	Hypermethylated	CHOL
cg03257179	chr15	41513747	41513749	2.62168	0.0119885	0.121614	0.593669	0.338589	0.25508	Hypermethylated	CHOL
cg20953052	chr2	212427816	212427818	4.85084	1.59118e-05	0.000562739	0.847581	0.593054	0.254527	Hypermethylated	CHOL
cg04995717	chr9	27109294	27109296	4.45682	5.7046e-05	0.0016193	0.796547	0.54291	0.253637	Hypermethylated	CHOL
cg06483432	chr4	54657065	54657067	2.88131	0.00611239	0.0738048	0.713528	0.460562	0.252965	Hypermethylated	CHOL
cg16173191	chr4	81214452	81214454	2.67435	0.0104866	0.110716	0.350385	0.098533	0.251852	Hypermethylated	CHOL
cg11847808	chr1	22563117	22563119	2.74796	0.00867607	0.0973163	0.364349	0.11292	0.251429	Hypermethylated	CHOL
cg10483275	chr5	150289804	150289806	4.09928	0.00017662	0.00424939	0.760441	0.509215	0.251226	Hypermethylated	CHOL
cg02565842	chr3	184560479	184560481	3.19406	0.00260074	0.0376554	0.825292	0.574129	0.251163	Hypermethylated	CHOL
cg06272611	chr13	28494429	28494431	2.98312	0.00465091	0.0598423	0.306898	0.055841	0.251057	Hypermethylated	CHOL
cg05427966	chr6	93419515	93419517	2.46691	0.0176137	0.158769	0.307494	0.0564443	0.25105	Hypermethylated	CHOL
cg07640412	chr3	43285869	43285871	4.31607	8.93326e-05	0.00239509	0.784427	0.533862	0.250565	Hypermethylated	CHOL
cg09507526	chr16	23836494	23836496	3.21708	0.00243797	0.035698	0.282347	0.0325694	0.249778	Hypermethylated	CHOL
cg00130165	chr4	65670884	65670886	2.49601	0.0164009	0.151979	0.433727	0.183988	0.249739	Hypermethylated	CHOL
cg06271561	chr15	84816622	84816624	6.26666	1.39539e-07	8.94153e-06	0.85583	0.606396	0.249434	Hypermethylated	CHOL
cg13851466	chr1	37754300	37754302	3.20086	0.00255159	0.0371935	0.360822	0.111619	0.249203	Hypermethylated	CHOL
cg25647583	chr15	90883953	90883955	5.05748	8.0624e-06	0.000324099	0.72875	0.479919	0.248831	Hypermethylated	CHOL
cg09867953	chr16	23695344	23695346	8.4168	1.06695e-10	1.86629e-08	0.847793	0.599198	0.248595	Hypermethylated	CHOL
cg25798792	chr4	65669632	65669634	3.0799	0.00357103	0.0486562	0.281038	0.0324962	0.248542	Hypermethylated	CHOL
cg24239329	chr13	36131484	36131486	2.61789	0.0121038	0.122208	0.302346	0.0539429	0.248403	Hypermethylated	CHOL
cg13231700	chr2	221570988	221570990	2.7387	0.00888684	0.0982328	0.392042	0.143651	0.248391	Hypermethylated	CHOL
cg10740902	chr4	55125515	55125517	2.79611	0.00765331	0.0879791	0.303252	0.0554228	0.24783	Hypermethylated	CHOL
cg19601328	chr17	45291362	45291364	3.9319	0.000296394	0.00652471	0.83339	0.587748	0.245642	Hypermethylated	CHOL
cg20219457	chr13	36131308	36131310	2.56209	0.0139242	0.134361	0.274859	0.0295383	0.245321	Hypermethylated	CHOL
cg04948014	chr12	119803689	119803691	5.31436	3.43657e-06	0.000152339	0.683128	0.438087	0.245041	Hypermethylated	CHOL
cg10981464	chr1	156860491	156860493	3.10396	0.00334174	0.0463121	0.517171	0.274081	0.24309	Hypermethylated	CHOL
cg25722465	chr4	55125533	55125535	2.81673	0.00725031	0.0845477	0.314342	0.0720665	0.242276	Hypermethylated	CHOL
cg23193365	chr4	65668499	65668501	2.89765	0.00585203	0.0710588	0.35804	0.115802	0.242238	Hypermethylated	CHOL
cg08288406	chr19	1523917	1523919	2.65446	0.0110321	0.114233	0.263996	0.0219435	0.242052	Hypermethylated	CHOL
cg08473752	chr17	28190030	28190032	5.18965	5.20378e-06	0.000217283	0.892001	0.650863	0.241138	Hypermethylated	CHOL
cg09888330	chr1	156816217	156816219	4.74747	2.23033e-05	0.000751314	0.674776	0.434826	0.23995	Hypermethylated	CHOL
cg00065048	chr1	27635525	27635527	3.55916	0.000910014	0.015961	0.707122	0.467558	0.239564	Hypermethylated	CHOL
cg26158180	chr15	88255434	88255436	2.73045	0.00907841	0.0999204	0.270623	0.0318533	0.23877	Hypermethylated	CHOL
cg02355420	chr4	65670831	65670833	2.48142	0.0169993	0.154957	0.274157	0.0357625	0.238394	Hypermethylated	CHOL
cg07098391	chr4	55125250	55125252	2.74146	0.00882358	0.0979281	0.337338	0.100612	0.236727	Hypermethylated	CHOL
cg12691866	chr6	43243752	43243754	2.9313	0.0053483	0.0660576	0.28355	0.0468617	0.236688	Hypermethylated	CHOL
cg01899253	chr13	28495918	28495920	2.67773	0.0103962	0.110188	0.378962	0.142285	0.236677	Hypermethylated	CHOL
cg14283783	chr13	28495803	28495805	3.07672	0.00360243	0.048981	0.416792	0.18013	0.236662	Hypermethylated	CHOL
cg02168857	chr6	93419892	93419894	2.07097	0.0442891	0.288692	0.379359	0.143925	0.235434	Hypermethylated	CHOL
cg26626089	chr19	53882610	53882612	2.9647	0.00488842	0.0619136	0.333667	0.0984827	0.235184	Hypermethylated	CHOL
cg26372400	chr12	51907137	51907139	2.75747	0.00846458	0.0954404	0.441098	0.207053	0.234045	Hypermethylated	CHOL
cg16300531	chr12	117968182	117968184	2.73646	0.00893851	0.098552	0.438677	0.205272	0.233405	Hypermethylated	CHOL
cg25965471	chr6	43243496	43243498	2.38439	0.0215079	0.185351	0.723709	0.490416	0.233293	Hypermethylated	CHOL
cg15972560	chr4	81215785	81215787	2.69339	0.00998756	0.107553	0.3353	0.102896	0.232404	Hypermethylated	CHOL
cg21480173	chr19	10353154	10353156	4.08914	0.000182285	0.00436943	0.929629	0.697514	0.232115	Hypermethylated	CHOL
cg07752026	chr19	3786484	3786486	3.23697	0.0023052	0.0340623	0.252428	0.0204598	0.231968	Hypermethylated	CHOL
cg05976714	chr5	180649480	180649482	2.8032	0.00751243	0.0868223	0.348253	0.116753	0.2315	Hypermethylated	CHOL
cg25786780	chr19	12847164	12847166	3.82894	0.00040588	0.00831283	0.643705	0.412769	0.230936	Hypermethylated	CHOL
cg05772104	chr2	97723961	97723963	4.78481	1.97459e-05	0.000672608	0.786071	0.555163	0.230908	Hypermethylated	CHOL
cg24454143	chr13	28101127	28101129	2.57431	0.0135053	0.131916	0.468921	0.238248	0.230673	Hypermethylated	CHOL
cg19713911	chr11	1388850	1388852	2.67488	0.0104722	0.110716	0.46237	0.231984	0.230386	Hypermethylated	CHOL
cg03438943	chr1	156859898	156859900	2.47563	0.0172423	0.156951	0.402862	0.173021	0.229841	Hypermethylated	CHOL
cg07471052	chr17	76000163	76000165	8.46339	9.16824e-11	1.64825e-08	0.9503	0.720551	0.229749	Hypermethylated	CHOL
cg01804664	chr5	150289850	150289852	2.65385	0.0110491	0.114233	0.308152	0.0791441	0.229008	Hypermethylated	CHOL
cg01446950	chr2	221570630	221570632	2.4697	0.0174943	0.158576	0.350929	0.122457	0.228472	Hypermethylated	CHOL
cg17423207	chr19	17848082	17848084	2.93405	0.00530888	0.0659105	0.403311	0.175298	0.228013	Hypermethylated	CHOL
cg19497021	chr2	219492885	219492887	6.23486	1.55375e-07	9.76298e-06	0.852798	0.624941	0.227857	Hypermethylated	CHOL
cg16364709	chr16	23713163	23713165	2.56191	0.0139302	0.134361	0.251793	0.0242614	0.227532	Hypermethylated	CHOL
cg27154163	chr4	54657588	54657590	2.61272	0.0122629	0.122835	0.304892	0.0788084	0.226084	Hypermethylated	CHOL
cg17891820	chr4	54658232	54658234	2.18758	0.0340848	0.244293	0.273372	0.0474174	0.225955	Hypermethylated	CHOL
cg03414321	chr20	32052218	32052220	2.56726	0.0137456	0.133176	0.256351	0.0312697	0.225081	Hypermethylated	CHOL
cg05315206	chr19	17847695	17847697	2.98159	0.00467032	0.0599728	0.255557	0.0310981	0.224459	Hypermethylated	CHOL
cg01031251	chr1	26528931	26528933	4.22475	0.000119217	0.0030618	0.837116	0.613115	0.224	Hypermethylated	CHOL
cg21990144	chr2	200861942	200861944	3.03914	0.00399348	0.0531806	0.254059	0.0301699	0.223889	Hypermethylated	CHOL
cg22611504	chr10	50990993	50990995	2.63988	0.0114484	0.117423	0.309666	0.0868522	0.222814	Hypermethylated	CHOL
cg24796272	chr8	98942450	98942452	2.83554	0.0069	0.0810048	0.552306	0.330052	0.222254	Hypermethylated	CHOL
cg05085137	chr8	98943826	98943828	2.49624	0.0163919	0.151979	0.597152	0.376194	0.220958	Hypermethylated	CHOL
cg12128017	chr1	37765096	37765098	2.84631	0.00670674	0.0793528	0.274654	0.0543569	0.220297	Hypermethylated	CHOL
cg14892768	chr19	41219426	41219428	2.2132	0.0321438	0.234537	0.50121	0.281681	0.219529	Hypermethylated	CHOL
cg13379195	chr17	3890916	3890918	4.62284	3.34274e-05	0.00103685	0.679952	0.461457	0.218495	Hypermethylated	CHOL
cg24657085	chr17	39704090	39704092	4.22503	0.00011911	0.0030618	0.790679	0.572951	0.217727	Hypermethylated	CHOL
cg10355759	chr11	1391114	1391116	2.98359	0.00464505	0.0598423	0.571658	0.355011	0.216647	Hypermethylated	CHOL
cg03966785	chr4	54231308	54231310	2.37884	0.0217955	0.186669	0.247788	0.0312851	0.216503	Hypermethylated	CHOL
cg16006701	chr6	2751167	2751169	3.91351	0.000313584	0.00678768	0.786418	0.571178	0.21524	Hypermethylated	CHOL
cg19237923	chr1	156861443	156861445	3.89569	0.000331164	0.00714432	0.682964	0.46784	0.215124	Hypermethylated	CHOL
cg21426239	chr4	81215334	81215336	2.28373	0.0272962	0.213762	0.279973	0.0660019	0.213971	Hypermethylated	CHOL
cg21115433	chr1	27635356	27635358	2.9969	0.00448044	0.0582277	0.603498	0.389641	0.213857	Hypermethylated	CHOL
cg09009536	chr4	65669664	65669666	2.9949	0.00450482	0.0584272	0.243336	0.0296623	0.213673	Hypermethylated	CHOL
cg15639951	chr17	45290242	45290244	3.35849	0.00163133	0.0258773	0.613217	0.399673	0.213544	Hypermethylated	CHOL
cg27340506	chr8	86069815	86069817	5.11353	6.69789e-06	0.000275038	0.813329	0.60008	0.213248	Hypermethylated	CHOL
cg16786481	chr16	23713513	23713515	4.51626	4.71406e-05	0.00137033	0.77973	0.566774	0.212956	Hypermethylated	CHOL
cg14396800	chr9	93234513	93234515	4.40388	6.7563e-05	0.00187668	0.802157	0.589424	0.212733	Hypermethylated	CHOL
cg17960442	chr5	111223882	111223884	2.29202	0.0267718	0.210276	0.32153	0.109038	0.212492	Hypermethylated	CHOL
cg17508991	chr20	32051501	32051503	3.1275	0.00313099	0.0436719	0.318112	0.106132	0.21198	Hypermethylated	CHOL
cg13798300	chr4	81215684	81215686	2.34291	0.0237441	0.19576	0.238799	0.0269626	0.211837	Hypermethylated	CHOL
cg27425784	chr2	97724047	97724049	4.13745	0.000156782	0.00381464	0.774979	0.563198	0.211781	Hypermethylated	CHOL
cg25943503	chr13	36131470	36131472	2.49568	0.0164143	0.151979	0.256478	0.0450666	0.211411	Hypermethylated	CHOL
cg05256304	chr11	117099153	117099155	2.23219	0.0307688	0.227395	0.348774	0.137942	0.210832	Hypermethylated	CHOL
cg18527574	chr2	221569582	221569584	5.23106	4.5348e-06	0.000191825	0.907691	0.696873	0.210818	Hypermethylated	CHOL
cg20174636	chr2	219435177	219435179	2.40498	0.0204695	0.179025	0.318697	0.108377	0.21032	Hypermethylated	CHOL
cg22546686	chr4	81215668	81215670	2.29665	0.0264825	0.209273	0.233526	0.0239162	0.20961	Hypermethylated	CHOL
cg12165022	chr19	3785574	3785576	2.17741	0.034884	0.247666	0.303846	0.0945314	0.209315	Hypermethylated	CHOL
cg08111167	chr4	81214832	81214834	2.25164	0.0294144	0.222183	0.385918	0.176765	0.209153	Hypermethylated	CHOL
cg15382497	chr20	32052207	32052209	2.4848	0.0168592	0.15455	0.248174	0.0391895	0.208985	Hypermethylated	CHOL
cg12039611	chr1	156816860	156816862	2.93137	0.00534727	0.0660576	0.678053	0.469081	0.208972	Hypermethylated	CHOL
cg16644344	chr1	2168729	2168731	8.15318	2.52639e-10	3.63352e-08	0.920799	0.712782	0.208017	Hypermethylated	CHOL
cg18005337	chr2	97724191	97724193	6.23929	1.53068e-07	9.71232e-06	0.926368	0.71839	0.207978	Hypermethylated	CHOL
cg18861015	chr19	45782394	45782396	2.52633	0.0152186	0.14337	0.466532	0.259403	0.207129	Hypermethylated	CHOL
cg16117273	chr14	29928556	29928558	2.96259	0.00491636	0.0620247	0.623536	0.416553	0.206983	Hypermethylated	CHOL
cg24620673	chr4	65669936	65669938	2.51758	0.0155515	0.14608	0.380648	0.1745	0.206148	Hypermethylated	CHOL
cg20510207	chr1	37765106	37765108	2.29386	0.0266562	0.209877	0.240747	0.034986	0.205761	Hypermethylated	CHOL
cg06740629	chr6	93419908	93419910	2.16003	0.0362878	0.253623	0.244169	0.0386109	0.205558	Hypermethylated	CHOL
cg10102762	chr8	56113321	56113323	3.32389	0.00180119	0.0277554	0.300405	0.0950617	0.205343	Hypermethylated	CHOL
cg16786808	chr2	221569776	221569778	4.9536	1.13559e-05	0.000432325	0.845947	0.640763	0.205183	Hypermethylated	CHOL
cg04718428	chr20	32052708	32052710	2.50898	0.0158854	0.148142	0.280291	0.0751283	0.205163	Hypermethylated	CHOL
cg11293190	chr19	1523856	1523858	3.15477	0.00290244	0.0409251	0.4064	0.20221	0.20419	Hypermethylated	CHOL
cg03267697	chr2	219497489	219497491	2.72181	0.00928345	0.10132	0.533703	0.329771	0.203932	Hypermethylated	CHOL
cg13996617	chr19	48511450	48511452	2.49417	0.0164754	0.152147	0.34832	0.144399	0.203921	Hypermethylated	CHOL
cg08889843	chr19	55537150	55537152	4.377	7.3607e-05	0.00203583	0.524387	0.321298	0.203089	Hypermethylated	CHOL
cg00056578	chr12	117968227	117968229	2.36336	0.0226167	0.190841	0.257087	0.0547129	0.202374	Hypermethylated	CHOL
cg18405140	chr19	1207644	1207646	2.21804	0.031788	0.232729	0.239149	0.0380848	0.201064	Hypermethylated	CHOL
cg26288449	chr19	55537085	55537087	3.71273	0.000576421	0.01107	0.565985	0.365218	0.200766	Hypermethylated	CHOL
cg18038269	chr19	10353643	10353645	4.35304	7.94394e-05	0.00216933	0.927743	0.727264	0.20048	Hypermethylated	CHOL
cg00803088	chr10	43105257	43105259	2.54424	0.0145571	0.138958	0.220853	0.0206328	0.20022	Hypermethylated	CHOL
cg16274376	chr13	21060174	21060176	-3.616	0.00076925	0.0141437	0.317051	0.517079	-0.200028	Hypomethylated	CHOL
cg06807993	chr17	81125984	81125986	-2.35727	0.0229471	0.192231	0.770684	0.971728	-0.201044	Hypomethylated	CHOL
cg11210813	chr20	37343981	37343983	-2.54633	0.0144818	0.138837	0.528048	0.729279	-0.201231	Hypomethylated	CHOL
cg00014104	chr22	21866076	21866078	-2.23936	0.0302632	0.2266	0.58193	0.783262	-0.201332	Hypomethylated	CHOL
cg14010720	chr20	63537524	63537526	-4.85505	1.56941e-05	0.000561173	0.280929	0.482808	-0.201879	Hypomethylated	CHOL
cg25562834	chr14	61322884	61322886	-5.36133	2.93816e-06	0.000132054	0.088785	0.290805	-0.20202	Hypomethylated	CHOL
cg13302670	chr7	44221693	44221695	-2.78914	0.00779398	0.0891212	0.663523	0.865594	-0.202071	Hypomethylated	CHOL
cg05685643	chr4	48081376	48081378	-2.99048	0.00455916	0.0590138	0.775327	0.978577	-0.20325	Hypomethylated	CHOL
cg13520525	chr20	63537109	63537111	-2.35525	0.0230581	0.192319	0.584306	0.788431	-0.204124	Hypomethylated	CHOL
cg04155793	chr16	89686438	89686440	-3.1108	0.00327915	0.0455422	0.346034	0.551443	-0.20541	Hypomethylated	CHOL
cg06157219	chr1	2132435	2132437	-2.66372	0.0107749	0.112502	0.496852	0.702282	-0.20543	Hypomethylated	CHOL
cg26872305	chr2	168248012	168248014	-4.92504	1.24743e-05	0.00046288	0.0894151	0.29512	-0.205705	Hypomethylated	CHOL
cg11001769	chr14	61281721	61281723	-2.66746	0.0106724	0.111948	0.467517	0.67416	-0.206643	Hypomethylated	CHOL
cg03388786	chr8	55939693	55939695	-2.40803	0.0203195	0.178195	0.579804	0.786621	-0.206818	Hypomethylated	CHOL
cg08331981	chr19	19515789	19515791	-3.37119	0.00157288	0.025073	0.495122	0.702195	-0.207074	Hypomethylated	CHOL
cg25060172	chr4	75630795	75630797	-2.46714	0.0176039	0.158769	0.226209	0.433504	-0.207295	Hypomethylated	CHOL
cg20038493	chr14	24340019	24340021	-2.20949	0.0324184	0.236275	0.357098	0.564571	-0.207472	Hypomethylated	CHOL
cg13974409	chr11	65524835	65524837	-6.33994	1.08921e-07	7.14469e-06	0.0576815	0.265907	-0.208225	Hypomethylated	CHOL
cg25845463	chr1	2132606	2132608	-2.84665	0.00670069	0.0793528	0.590848	0.801163	-0.210315	Hypomethylated	CHOL
cg20000220	chr8	143718826	143718828	-2.597	0.0127583	0.126643	0.759205	0.972445	-0.213241	Hypomethylated	CHOL
cg02680487	chr6	30883751	30883753	-5.43273	2.31456e-06	0.000106999	0.2976	0.511016	-0.213415	Hypomethylated	CHOL
cg14005217	chr16	2979751	2979753	-3.25296	0.00220344	0.0326331	0.380677	0.594715	-0.214038	Hypomethylated	CHOL
cg00607755	chr2	42046941	42046943	-2.13958	0.0380031	0.259996	0.589314	0.803885	-0.214571	Hypomethylated	CHOL
cg24070446	chr1	155272529	155272531	-3.16444	0.00282528	0.0400114	0.689048	0.904248	-0.215199	Hypomethylated	CHOL
cg09645572	chr17	66301642	66301644	-2.76079	0.00839184	0.0947853	0.672727	0.887988	-0.215261	Hypomethylated	CHOL
cg10068539	chr11	63840734	63840736	-3.35747	0.0016361	0.0258896	0.117112	0.332781	-0.215669	Hypomethylated	CHOL
cg19718508	chr5	177404856	177404858	-3.66399	0.000666906	0.0125108	0.416936	0.633158	-0.216223	Hypomethylated	CHOL
cg21484834	chr20	63537225	63537227	-2.78142	0.00795287	0.0907228	0.641335	0.857821	-0.216486	Hypomethylated	CHOL
cg03212674	chr1	155274015	155274017	-2.40335	0.0205502	0.179488	0.619285	0.836021	-0.216736	Hypomethylated	CHOL
cg22512670	chr1	26529273	26529275	-2.57776	0.013389	0.131445	0.5694	0.78995	-0.22055	Hypomethylated	CHOL
cg15504662	chr22	31248173	31248175	-2.27767	0.0276853	0.21536	0.528256	0.749998	-0.221742	Hypomethylated	CHOL
cg25466090	chr1	2133251	2133253	-10.4658	1.71366e-13	6.16155e-11	0.0389698	0.261518	-0.222549	Hypomethylated	CHOL
cg07939626	chr6	30885295	30885297	-5.41226	2.47849e-06	0.000113764	0.289079	0.512428	-0.223349	Hypomethylated	CHOL
cg08747889	chr6	43076047	43076049	-3.09973	0.00338106	0.0467569	0.178803	0.404785	-0.225982	Hypomethylated	CHOL
cg05944877	chr16	24186541	24186543	-2.41608	0.0199285	0.175479	0.61948	0.845513	-0.226033	Hypomethylated	CHOL
cg20840795	chr12	119804589	119804591	-2.46831	0.0175536	0.158769	0.476442	0.702553	-0.226111	Hypomethylated	CHOL
cg03394909	chr2	219441198	219441200	-3.67076	0.00065357	0.0123681	0.4485	0.674783	-0.226283	Hypomethylated	CHOL
cg25607383	chr6	30885791	30885793	-4.69925	2.60916e-05	0.000840082	0.346993	0.573303	-0.22631	Hypomethylated	CHOL
cg18706476	chr3	49902811	49902813	-2.77071	0.00817803	0.0925319	0.757467	0.984103	-0.226637	Hypomethylated	CHOL
cg25052156	chr10	121595939	121595941	-2.84677	0.00669855	0.0793528	0.366893	0.593692	-0.226799	Hypomethylated	CHOL
cg09560161	chr1	2133802	2133804	-2.98053	0.00468369	0.0600255	0.590401	0.817289	-0.226888	Hypomethylated	CHOL
cg24566261	chr6	30886386	30886388	-4.55487	4.1632e-05	0.00124167	0.300678	0.527928	-0.227251	Hypomethylated	CHOL
cg23433370	chr12	27243960	27243962	-2.36782	0.0223771	0.190058	0.597107	0.824661	-0.227553	Hypomethylated	CHOL
cg24956391	chr20	37383595	37383597	-2.77881	0.00800711	0.0909806	0.680681	0.908422	-0.227741	Hypomethylated	CHOL
cg24585377	chr1	26531282	26531284	-3.48318	0.0011371	0.0191151	0.353024	0.581138	-0.228114	Hypomethylated	CHOL
cg20955507	chr6	30885480	30885482	-5.61935	1.23828e-06	6.07133e-05	0.233717	0.46219	-0.228473	Hypomethylated	CHOL
cg02077216	chr5	58458123	58458125	-2.672	0.0105496	0.11102	0.663033	0.893207	-0.230174	Hypomethylated	CHOL
cg08012275	chr11	1443069	1443071	-3.12973	0.00311167	0.0434962	0.698623	0.929071	-0.230447	Hypomethylated	CHOL
cg15023571	chr2	196170088	196170090	-4.50626	4.868e-05	0.0014065	0.157375	0.395504	-0.238129	Hypomethylated	CHOL
cg04626878	chr20	63537455	63537457	-3.84091	0.000391376	0.00814464	0.311728	0.550127	-0.2384	Hypomethylated	CHOL
cg25906537	chr15	41568469	41568471	-2.53053	0.015061	0.142553	0.594545	0.834781	-0.240235	Hypomethylated	CHOL
cg12983285	chr20	63537440	63537442	-3.64329	0.000709337	0.0131542	0.367832	0.608971	-0.241138	Hypomethylated	CHOL
cg23109897	chr8	47959322	47959324	-3.7067	0.00058694	0.0112387	0.266287	0.507459	-0.241173	Hypomethylated	CHOL
cg00730832	chr10	121593950	121593952	-2.22016	0.0316335	0.231859	0.661114	0.905882	-0.244769	Hypomethylated	CHOL
cg25060890	chr1	213050821	213050823	-3.37582	0.00155208	0.0248641	0.608521	0.854598	-0.246077	Hypomethylated	CHOL
cg06105778	chr5	177403665	177403667	-2.61629	0.0121528	0.122213	0.353039	0.603656	-0.250616	Hypomethylated	CHOL
cg13175830	chr10	121594441	121594443	-2.52123	0.0154118	0.144978	0.536771	0.787553	-0.250781	Hypomethylated	CHOL
cg17233819	chr1	44801109	44801111	-2.82401	0.00711291	0.0830952	0.541458	0.79302	-0.251562	Hypomethylated	CHOL
cg23437479	chr3	49902919	49902921	-2.82728	0.00705189	0.0825314	0.719174	0.971034	-0.25186	Hypomethylated	CHOL
cg04771433	chr1	2132776	2132778	-4.37334	7.44705e-05	0.00205095	0.212912	0.465165	-0.252253	Hypomethylated	CHOL
cg19418951	chr3	185363027	185363029	-2.22558	0.0312412	0.229765	0.4642	0.718189	-0.253989	Hypomethylated	CHOL
cg19955173	chr3	195876825	195876827	-2.96911	0.00483062	0.0613015	0.677578	0.933169	-0.255592	Hypomethylated	CHOL
cg02107842	chr5	66959943	66959945	-2.65069	0.0111384	0.114789	0.662576	0.918989	-0.256413	Hypomethylated	CHOL
cg14856220	chr10	121593985	121593987	-3.47275	0.00117223	0.0196546	0.405823	0.663064	-0.257241	Hypomethylated	CHOL
cg10771650	chr6	30882627	30882629	-4.20807	0.00012564	0.00317709	0.701269	0.958801	-0.257531	Hypomethylated	CHOL
cg11430259	chr10	121596233	121596235	-6.48196	6.73947e-08	4.74107e-06	0.136377	0.394197	-0.25782	Hypomethylated	CHOL
cg08317252	chr19	1223163	1223165	-4.73575	2.31707e-05	0.000766905	0.467704	0.727726	-0.260023	Hypomethylated	CHOL
cg27360567	chr3	49904179	49904181	-4.85276	1.58119e-05	0.000562278	0.231064	0.491693	-0.26063	Hypomethylated	CHOL
cg19335742	chr15	40274678	40274680	-2.51311	0.0157244	0.147277	0.602979	0.864515	-0.261536	Hypomethylated	CHOL
cg24384816	chr20	37343908	37343910	-2.84114	0.0067988	0.0802953	0.498858	0.760566	-0.261708	Hypomethylated	CHOL
cg21281799	chr12	67647541	67647543	-3.27825	0.00205113	0.030872	0.647274	0.912341	-0.265067	Hypomethylated	CHOL
cg06248767	chr8	55939730	55939732	-2.68504	0.0102036	0.108775	0.460294	0.727336	-0.267042	Hypomethylated	CHOL
cg13396738	chr6	30882940	30882942	-8.26618	1.74453e-10	2.56604e-08	0.123088	0.390783	-0.267695	Hypomethylated	CHOL
cg26449680	chr22	38318266	38318268	-3.43066	0.00132478	0.0217613	0.291014	0.558897	-0.267883	Hypomethylated	CHOL
cg12624792	chr22	38317995	38317997	-3.27448	0.00207315	0.0310588	0.228402	0.496458	-0.268056	Hypomethylated	CHOL
cg02512902	chr17	27472420	27472422	-3.92964	0.000298451	0.0065256	0.587128	0.856482	-0.269353	Hypomethylated	CHOL
cg00555905	chr17	81166680	81166682	-2.90022	0.00581213	0.0707069	0.355963	0.625766	-0.269804	Hypomethylated	CHOL
cg16686429	chr19	45781724	45781726	-3.61359	0.000774777	0.0141931	0.540968	0.811333	-0.270365	Hypomethylated	CHOL
cg13922488	chr19	14434388	14434390	-5.75764	7.77777e-07	4.02702e-05	0.306319	0.577148	-0.270829	Hypomethylated	CHOL
cg02412684	chr10	121594679	121594681	-2.72477	0.00921276	0.100825	0.622019	0.893773	-0.271753	Hypomethylated	CHOL
cg07950002	chr9	128703531	128703533	-2.59223	0.012912	0.127778	0.38371	0.656509	-0.272799	Hypomethylated	CHOL
cg11009596	chr17	8210439	8210441	-10.495	1.56964e-13	5.97572e-11	0.053681	0.331235	-0.277554	Hypomethylated	CHOL
cg18566515	chr10	121596721	121596723	-4.79049	1.93832e-05	0.000663745	0.198028	0.477446	-0.279418	Hypomethylated	CHOL
cg04132540	chr8	55939286	55939288	-3.02703	0.00412771	0.0547429	0.597724	0.877526	-0.279801	Hypomethylated	CHOL
cg00466425	chr6	30888713	30888715	-4.8266	1.72255e-05	0.000600706	0.481029	0.761924	-0.280895	Hypomethylated	CHOL
cg24727290	chr6	30883090	30883092	-4.18468	0.000135218	0.00336588	0.311477	0.595935	-0.284458	Hypomethylated	CHOL
cg06818377	chr8	55880944	55880946	-3.71424	0.000573821	0.0110529	0.340891	0.626554	-0.285663	Hypomethylated	CHOL
cg02108620	chr3	41960737	41960739	-3.79062	0.000455874	0.00919133	0.593366	0.879163	-0.285797	Hypomethylated	CHOL
cg11743827	chr3	185363116	185363118	-2.35962	0.0228194	0.191556	0.471037	0.757299	-0.286262	Hypomethylated	CHOL
cg17087669	chr6	36131345	36131347	-6.45138	7.47339e-08	5.16293e-06	0.261144	0.54889	-0.287746	Hypomethylated	CHOL
cg08900316	chr2	46073943	46073945	-3.42001	0.00136627	0.0222733	0.565037	0.853067	-0.28803	Hypomethylated	CHOL
cg06733155	chr7	74094537	74094539	-3.33186	0.00176063	0.0271952	0.209342	0.497577	-0.288236	Hypomethylated	CHOL
cg08687163	chr3	49903419	49903421	-3.97745	0.00025765	0.00581015	0.634021	0.923859	-0.289838	Hypomethylated	CHOL
cg24147582	chr15	41558413	41558415	-4.23736	0.000114572	0.00297796	0.355234	0.645425	-0.290191	Hypomethylated	CHOL
cg07072463	chr5	180620183	180620185	-3.83432	0.000399298	0.0082564	0.577857	0.868523	-0.290666	Hypomethylated	CHOL
cg16761550	chr16	2979821	2979823	-8.76849	3.41572e-11	6.71924e-09	0.100298	0.39232	-0.292022	Hypomethylated	CHOL
cg08684361	chr6	30885045	30885047	-8.9924	1.66566e-11	3.85006e-09	0.0637874	0.355859	-0.292072	Hypomethylated	CHOL
cg08893575	chr19	39167673	39167675	-6.50505	6.2335e-08	4.48258e-06	0.437793	0.731854	-0.29406	Hypomethylated	CHOL
cg23444251	chr10	121593783	121593785	-2.78097	0.00796208	0.0907228	0.507007	0.801137	-0.294131	Hypomethylated	CHOL
cg02488887	chr5	177403913	177403915	-4.42952	6.22513e-05	0.00175935	0.186531	0.481807	-0.295276	Hypomethylated	CHOL
cg10628098	chr11	65524828	65524830	-6.72556	2.95993e-08	2.4249e-06	0.0869373	0.382249	-0.295312	Hypomethylated	CHOL
cg08028295	chr11	64845160	64845162	-12.2447	9.86695e-16	5.80536e-13	0.0418465	0.33822	-0.296374	Hypomethylated	CHOL
cg07474022	chr20	37346508	37346510	-14.5865	2.0394e-18	3.29974e-15	0.055694	0.355328	-0.299634	Hypomethylated	CHOL
cg16537676	chr6	30883846	30883848	-6.20244	1.73371e-07	1.06863e-05	0.290853	0.590822	-0.299969	Hypomethylated	CHOL
cg09142578	chr17	81166685	81166687	-2.99988	0.00444427	0.0578739	0.402455	0.702497	-0.300042	Hypomethylated	CHOL
cg17474524	chr20	63537477	63537479	-5.24534	4.32456e-06	0.000185355	0.302725	0.603197	-0.300472	Hypomethylated	CHOL
cg02712587	chr15	39976219	39976221	-3.51453	0.00103751	0.017624	0.547215	0.848362	-0.301147	Hypomethylated	CHOL
cg12165758	chr14	61322874	61322876	-4.69774	2.62201e-05	0.000840082	0.201687	0.503205	-0.301518	Hypomethylated	CHOL
cg13351860	chr6	30888608	30888610	-3.95899	0.000272714	0.00612848	0.653956	0.955843	-0.301887	Hypomethylated	CHOL
cg23214464	chr7	140673795	140673797	-5.89496	4.89672e-07	2.66316e-05	0.169936	0.475896	-0.30596	Hypomethylated	CHOL
cg26371327	chr1	16146647	16146649	-5.073	7.65923e-06	0.000309816	0.359171	0.6662	-0.307029	Hypomethylated	CHOL
cg07240557	chr12	27244003	27244005	-3.9322	0.000296116	0.00652471	0.424425	0.73194	-0.307515	Hypomethylated	CHOL
cg10314760	chr10	121594139	121594141	-2.79911	0.00759333	0.087464	0.62446	0.934045	-0.309585	Hypomethylated	CHOL
cg15656686	chr6	30886773	30886775	-5.83761	5.94127e-07	3.12617e-05	0.420907	0.732124	-0.311217	Hypomethylated	CHOL
cg17082634	chr15	41558304	41558306	-6.22278	1.61852e-07	1.00722e-05	0.265531	0.579958	-0.314427	Hypomethylated	CHOL
cg21363050	chr4	54277898	54277900	-6.91718	1.55115e-08	1.37521e-06	0.126401	0.443076	-0.316675	Hypomethylated	CHOL
cg13823120	chr9	87497209	87497211	-4.08183	0.000186478	0.00443708	0.466308	0.783944	-0.317636	Hypomethylated	CHOL
cg01300852	chr6	166542396	166542398	-3.56893	0.00088418	0.015635	0.525366	0.845199	-0.319832	Hypomethylated	CHOL
cg03883275	chr10	48400341	48400343	-4.31528	8.9557e-05	0.00239509	0.450476	0.770324	-0.319848	Hypomethylated	CHOL
cg06344474	chr8	143719052	143719054	-4.26599	0.000104676	0.00274275	0.599596	0.925297	-0.325701	Hypomethylated	CHOL
cg05885484	chr5	123511621	123511623	-3.33987	0.00172073	0.0268351	0.416262	0.743266	-0.327004	Hypomethylated	CHOL
cg13818316	chr21	41765642	41765644	-3.74996	0.000515402	0.0102009	0.534678	0.862857	-0.328179	Hypomethylated	CHOL
cg10131286	chr4	75629539	75629541	-3.73342	0.000541695	0.0105281	0.523602	0.852019	-0.328417	Hypomethylated	CHOL
cg25630380	chr1	156815076	156815078	-5.47198	2.02966e-06	9.58828e-05	0.457683	0.786927	-0.329244	Hypomethylated	CHOL
cg19781870	chr22	38318279	38318281	-4.15374	0.000148991	0.00365253	0.259476	0.589843	-0.330367	Hypomethylated	CHOL
cg11002698	chr6	110813892	110813894	-4.72069	2.43352e-05	0.000791443	0.514006	0.844408	-0.330402	Hypomethylated	CHOL
cg01303480	chr21	41765723	41765725	-3.57151	0.000877476	0.015559	0.612971	0.944158	-0.331187	Hypomethylated	CHOL
cg17604312	chr6	30883051	30883053	-7.89818	5.85226e-10	7.42663e-08	0.423889	0.757007	-0.333118	Hypomethylated	CHOL
cg02695062	chr6	30883639	30883641	-4.89719	1.36686e-05	0.000499791	0.397197	0.732337	-0.33514	Hypomethylated	CHOL
cg18882156	chr2	42049301	42049303	-4.00753	0.0002348	0.00538874	0.391416	0.727927	-0.336511	Hypomethylated	CHOL
cg14126493	chr5	177404295	177404297	-4.92543	1.24581e-05	0.00046288	0.124755	0.464013	-0.339258	Hypomethylated	CHOL
cg25998680	chr6	43076500	43076502	-12.4943	4.94437e-16	4e-13	0.0401958	0.380167	-0.339971	Hypomethylated	CHOL
cg01461514	chr7	55109488	55109490	-3.88083	0.000346551	0.00742674	0.579477	0.921603	-0.342126	Hypomethylated	CHOL
cg11839681	chr3	49903485	49903487	-4.67291	2.8422e-05	0.000897302	0.546783	0.889804	-0.343021	Hypomethylated	CHOL
cg01346718	chr22	38317868	38317870	-3.82223	0.000414224	0.00845696	0.504135	0.847297	-0.343162	Hypomethylated	CHOL
cg21647035	chr1	16146983	16146985	-4.73191	2.34622e-05	0.000766905	0.410979	0.755043	-0.344064	Hypomethylated	CHOL
cg07187855	chr6	30886383	30886385	-8.31243	1.49968e-10	2.42649e-08	0.16974	0.514384	-0.344644	Hypomethylated	CHOL
cg13695585	chr6	30885236	30885238	-4.73413	2.32936e-05	0.000766905	0.427456	0.772914	-0.345458	Hypomethylated	CHOL
cg20819617	chr6	43077313	43077315	-4.41892	6.43952e-05	0.00181203	0.243787	0.591526	-0.34774	Hypomethylated	CHOL
cg04663932	chr7	74094287	74094289	-5.03942	8.55812e-06	0.000335686	0.185906	0.544284	-0.358377	Hypomethylated	CHOL
cg07866131	chr15	41558081	41558083	-11.7978	3.46861e-15	1.72683e-12	0.0498892	0.40933	-0.359441	Hypomethylated	CHOL
cg25033767	chr6	43077137	43077139	-5.36186	2.93292e-06	0.000132054	0.237652	0.604964	-0.367312	Hypomethylated	CHOL
cg23953820	chr6	30883273	30883275	-6.71595	3.05752e-08	2.47353e-06	0.42365	0.792384	-0.368734	Hypomethylated	CHOL
cg14279856	chr6	30883308	30883310	-4.73311	2.33711e-05	0.000766905	0.571141	0.942493	-0.371352	Hypomethylated	CHOL
cg02516101	chr22	38315885	38315887	-3.93455	0.000293987	0.00651604	0.406495	0.782226	-0.375731	Hypomethylated	CHOL
cg06991495	chr22	38318460	38318462	-4.87837	1.4539e-05	0.000525679	0.312466	0.68821	-0.375744	Hypomethylated	CHOL
cg02933228	chr11	64843614	64843616	-8.62326	5.45826e-11	1.03899e-08	0.439446	0.817824	-0.378378	Hypomethylated	CHOL
cg10142237	chr22	38318389	38318391	-4.61191	3.46307e-05	0.00106729	0.277546	0.657385	-0.379839	Hypomethylated	CHOL
cg13773247	chr2	42049847	42049849	-3.73783	0.00053456	0.0104838	0.499726	0.880632	-0.380906	Hypomethylated	CHOL
cg22485298	chr6	30885555	30885557	-8.35661	1.29823e-10	2.21109e-08	0.223679	0.606161	-0.382482	Hypomethylated	CHOL
cg00934322	chr6	30886331	30886333	-5.94919	4.07809e-07	2.29508e-05	0.349535	0.732713	-0.383178	Hypomethylated	CHOL
cg12847793	chr6	30885096	30885098	-6.90612	1.61003e-08	1.40812e-06	0.239319	0.63164	-0.392322	Hypomethylated	CHOL
cg05876864	chr5	177404636	177404638	-4.52799	4.53955e-05	0.00133545	0.196349	0.595386	-0.399037	Hypomethylated	CHOL
cg01441777	chr22	38318410	38318412	-4.67322	2.8393e-05	0.000897302	0.327033	0.726612	-0.399579	Hypomethylated	CHOL
cg07803420	chr6	30883739	30883741	-6.65406	3.76798e-08	2.90314e-06	0.393662	0.796299	-0.402637	Hypomethylated	CHOL
cg06748147	chr22	38318281	38318283	-4.40525	6.72696e-05	0.00187659	0.263516	0.668291	-0.404774	Hypomethylated	CHOL
cg08469255	chr6	30883291	30883293	-7.0242	1.08192e-08	1.00031e-06	0.412827	0.819977	-0.40715	Hypomethylated	CHOL
cg20994118	chr1	209607620	209607622	-10.8082	6.15235e-14	2.65453e-11	0.264043	0.681421	-0.417378	Hypomethylated	CHOL
cg10865498	chr20	37346618	37346620	-6.11954	2.29425e-07	1.34985e-05	0.327126	0.744626	-0.417501	Hypomethylated	CHOL
cg07008784	chr1	205529422	205529424	-5.95081	4.05583e-07	2.29508e-05	0.389894	0.809829	-0.419935	Hypomethylated	CHOL
cg09965419	chr6	30886408	30886410	-6.49661	6.41384e-08	4.56158e-06	0.334603	0.754795	-0.420191	Hypomethylated	CHOL
cg09332655	chr6	43076798	43076800	-10.2375	3.42194e-13	1.10734e-10	0.0882901	0.519695	-0.431405	Hypomethylated	CHOL
cg05859264	chr6	36129914	36129916	-7.67703	1.21807e-09	1.44687e-07	0.398307	0.846981	-0.448674	Hypomethylated	CHOL
cg07313319	chr22	38318420	38318422	-5.2639	4.06554e-06	0.000176382	0.296583	0.759624	-0.463041	Hypomethylated	CHOL
cg21663580	chr6	43077032	43077034	-7.87362	6.34753e-10	7.90023e-08	0.121553	0.589679	-0.468126	Hypomethylated	CHOL
cg08951271	chr6	30882765	30882767	-6.66367	3.6476e-08	2.84425e-06	0.411278	0.885815	-0.474538	Hypomethylated	CHOL
cg08145798	chr11	64843162	64843164	-8.12383	2.78209e-10	3.91428e-08	0.40787	0.893067	-0.485197	Hypomethylated	CHOL
cg03752885	chr19	3969737	3969739	-5.9923	3.52592e-07	2.03748e-05	0.425916	0.917883	-0.491967	Hypomethylated	CHOL
cg13329862	chr6	30883098	30883100	-6.26762	1.3909e-07	8.94153e-06	0.373054	0.875412	-0.502358	Hypomethylated	CHOL
cg06419732	chr1	205529401	205529403	-5.34925	3.05905e-06	0.000136539	0.420975	0.937907	-0.516932	Hypomethylated	CHOL
cg19215110	chr6	30883135	30883137	-6.64785	3.84784e-08	2.92979e-06	0.402491	0.939611	-0.53712	Hypomethylated	CHOL
cg26585416	chr19	3969746	3969748	-5.82799	6.13712e-07	3.20318e-05	0.400342	0.938519	-0.538176	Hypomethylated	CHOL
cg02696067	chr6	30883199	30883201	-7.49589	2.22672e-09	2.40188e-07	0.333894	0.934095	-0.600201	Hypomethylated	CHOL
cg20219457	chr13	36131308	36131310	18.9493	6.29001e-55	8.30281e-52	0.651395	0.0522107	0.599185	Hypermethylated	COAD
cg11410023	chr3	96814666	96814668	14.8521	1.09968e-38	4.03215e-36	0.652103	0.112059	0.540044	Hypermethylated	COAD
cg24239329	chr13	36131484	36131486	14.5946	1.11008e-37	3.05273e-35	0.604992	0.074908	0.530084	Hypermethylated	COAD
cg05827732	chr3	96814854	96814856	13.4552	2.74017e-33	4.75924e-31	0.640555	0.122181	0.518375	Hypermethylated	COAD
cg25012919	chr13	36131468	36131470	14.0528	1.39647e-35	3.07224e-33	0.541741	0.0450008	0.49674	Hypermethylated	COAD
cg25363607	chr7	90596969	90596971	11.1803	7.13981e-25	5.54385e-23	0.527622	0.0309315	0.496691	Hypermethylated	COAD
cg25943503	chr13	36131470	36131472	14.0572	1.34273e-35	3.05588e-33	0.561983	0.074473	0.48751	Hypermethylated	COAD
cg12588890	chr7	90597048	90597050	14.829	1.35432e-38	4.70447e-36	0.541896	0.0651667	0.476729	Hypermethylated	COAD
cg12328333	chr13	36130903	36130905	14.3901	6.91615e-37	1.82586e-34	0.621808	0.147739	0.47407	Hypermethylated	COAD
cg07921384	chr2	219435017	219435019	15.3675	1.05148e-40	4.95698e-38	0.605063	0.133095	0.471968	Hypermethylated	COAD
cg23209990	chr4	54231408	54231410	13.0208	1.21957e-31	1.89885e-29	0.559288	0.0883145	0.470974	Hypermethylated	COAD
cg13042543	chr20	32052452	32052454	10.4126	3.51231e-22	1.93177e-20	0.530046	0.0594222	0.470624	Hypermethylated	COAD
cg26364205	chr3	96814979	96814981	13.4717	2.36893e-33	4.22565e-31	0.564295	0.0938049	0.47049	Hypermethylated	COAD
cg14163665	chr2	29921712	29921714	10.219	1.62051e-21	8.48836e-20	0.499836	0.0366358	0.463201	Hypermethylated	COAD
cg09301294	chr3	96814675	96814677	12.4898	1.19488e-29	1.40825e-27	0.533537	0.0707202	0.462817	Hypermethylated	COAD
cg15836635	chr8	56113102	56113104	17.1347	1.06363e-47	8.77494e-45	0.674446	0.213918	0.460528	Hypermethylated	COAD
cg11361344	chr2	219496744	219496746	12.2785	7.27545e-29	8.13864e-27	0.578683	0.13208	0.446602	Hypermethylated	COAD
cg07825347	chr10	43105048	43105050	13.0191	1.23713e-31	1.89885e-29	0.489502	0.0488959	0.440606	Hypermethylated	COAD
cg21426239	chr4	81215334	81215336	9.38323	1.00327e-18	4.13848e-17	0.512834	0.0734252	0.439409	Hypermethylated	COAD
cg04718428	chr20	32052708	32052710	9.48587	4.62996e-19	1.98427e-17	0.525117	0.0874158	0.437701	Hypermethylated	COAD
cg01822130	chr3	96815160	96815162	16.511	3.19827e-45	2.11086e-42	0.575736	0.138986	0.43675	Hypermethylated	COAD
cg10351287	chr4	5051613	5051615	20.4394	7.58658e-61	1.66905e-57	0.53968	0.103682	0.435997	Hypermethylated	COAD
cg08110874	chr13	36130817	36130819	11.8086	3.87509e-27	3.65366e-25	0.473049	0.0383057	0.434743	Hypermethylated	COAD
cg00982136	chr2	200861415	200861417	10.6208	6.67309e-23	4.23485e-21	0.510322	0.0769427	0.433379	Hypermethylated	COAD
cg01446950	chr2	221570630	221570632	9.58892	2.12001e-19	9.39065e-18	0.455939	0.0316884	0.424251	Hypermethylated	COAD
cg00803088	chr10	43105257	43105259	10.2462	1.30813e-21	6.90694e-20	0.464657	0.0422834	0.422374	Hypermethylated	COAD
cg21370856	chr16	23836681	23836683	12.4825	1.2723e-29	1.47319e-27	0.48833	0.0667423	0.421588	Hypermethylated	COAD
cg09507526	chr16	23836494	23836496	10.9359	5.24963e-24	3.84973e-22	0.466581	0.0469413	0.41964	Hypermethylated	COAD
cg05976714	chr5	180649480	180649482	14.6483	6.86035e-38	1.96862e-35	0.592886	0.176187	0.416699	Hypermethylated	COAD
cg16918905	chr2	219496886	219496888	11.2344	4.57931e-25	3.59803e-23	0.486069	0.0697906	0.416278	Hypermethylated	COAD
cg02168857	chr6	93419892	93419894	8.8252	6.17315e-17	2.05772e-15	0.484607	0.0692984	0.415309	Hypermethylated	COAD
cg03217795	chr16	23836234	23836236	11.2846	3.02885e-25	2.46795e-23	0.436874	0.0233417	0.413533	Hypermethylated	COAD
cg07017374	chr13	28100313	28100315	8.72269	1.29447e-16	4.14733e-15	0.434562	0.0240975	0.410464	Hypermethylated	COAD
cg17429382	chr19	3786247	3786249	13.8186	1.11328e-34	2.22656e-32	0.474379	0.0644455	0.409934	Hypermethylated	COAD
cg12740757	chr2	29921756	29921758	9.90591	1.86366e-20	8.92571e-19	0.48599	0.0765283	0.409462	Hypermethylated	COAD
cg00660105	chr4	81214629	81214631	9.24137	2.89893e-18	1.11888e-16	0.449519	0.0424221	0.407097	Hypermethylated	COAD
cg11108676	chr15	88257772	88257774	10.8311	1.22762e-23	8.45066e-22	0.534031	0.127722	0.406309	Hypermethylated	COAD
cg22263131	chr6	93419978	93419980	9.23479	3.04441e-18	1.1682e-16	0.48077	0.0758292	0.404941	Hypermethylated	COAD
cg02367723	chr1	45913184	45913186	12.9789	1.75553e-31	2.6333e-29	0.761038	0.3567	0.404338	Hypermethylated	COAD
cg07254054	chr3	96814413	96814415	8.87803	4.20625e-17	1.42365e-15	0.442977	0.0397509	0.403226	Hypermethylated	COAD
cg02463418	chr4	65669856	65669858	15.3295	1.48295e-40	6.52496e-38	0.647932	0.245898	0.402034	Hypermethylated	COAD
cg00268185	chr3	123883920	123883922	8.02751	1.70239e-14	4.23992e-13	0.51433	0.11244	0.401889	Hypermethylated	COAD
cg03306374	chr16	23836003	23836005	7.60934	2.82235e-13	6.04789e-12	0.423183	0.0214879	0.401695	Hypermethylated	COAD
cg08323075	chr4	5051776	5051778	21.0295	3.53471e-63	1.16645e-59	0.729805	0.328662	0.401144	Hypermethylated	COAD
cg17035091	chr7	44325325	44325327	8.32824	2.12803e-15	5.9766e-14	0.419875	0.0195116	0.400364	Hypermethylated	COAD
cg15405439	chr3	96814685	96814687	12.2682	7.94338e-29	8.73772e-27	0.554888	0.155044	0.399844	Hypermethylated	COAD
cg26158180	chr15	88255434	88255436	11.4591	7.15932e-26	6.13656e-24	0.561584	0.165273	0.396311	Hypermethylated	COAD
cg20174636	chr2	219435177	219435179	13.296	1.10555e-32	1.82416e-30	0.514097	0.120923	0.393174	Hypermethylated	COAD
cg21045608	chr11	8593908	8593910	9.01019	1.60143e-17	5.71321e-16	0.463041	0.07244	0.390601	Hypermethylated	COAD
cg05901579	chr15	88257335	88257337	12.8499	5.3697e-31	7.23266e-29	0.682704	0.292534	0.39017	Hypermethylated	COAD
cg15093079	chr3	96814445	96814447	8.03601	1.60635e-14	4.06205e-13	0.423607	0.0364968	0.38711	Hypermethylated	COAD
cg17515753	chr7	90597294	90597296	9.9727	1.11057e-20	5.42247e-19	0.499275	0.115315	0.38396	Hypermethylated	COAD
cg18277754	chr2	29921285	29921287	16.9634	5.10808e-47	3.74593e-44	0.549019	0.165167	0.383851	Hypermethylated	COAD
cg07252731	chr15	88256767	88256769	12.8086	7.6783e-31	1.01354e-28	0.464344	0.0822391	0.382105	Hypermethylated	COAD
cg18990407	chr3	184579591	184579593	9.3633	1.16518e-18	4.71791e-17	0.780947	0.398936	0.382011	Hypermethylated	COAD
cg11682071	chr4	5051357	5051359	14.3144	1.3599e-36	3.45204e-34	0.479418	0.0982896	0.381128	Hypermethylated	COAD
cg17304222	chr5	180649904	180649906	8.30978	2.42123e-15	6.71176e-14	0.405767	0.0255861	0.380181	Hypermethylated	COAD
cg17845532	chr19	3786644	3786646	8.75784	1.00477e-16	3.29925e-15	0.544247	0.164529	0.379718	Hypermethylated	COAD
cg01508023	chr4	81214961	81214963	11.2381	4.44239e-25	3.5325e-23	0.422305	0.0432907	0.379014	Hypermethylated	COAD
cg25724283	chr13	36131337	36131339	19.9479	6.73621e-59	1.11148e-55	0.523576	0.144812	0.378764	Hypermethylated	COAD
cg23771603	chr10	25934380	25934382	12.636	3.40303e-30	4.23773e-28	0.534828	0.156791	0.378036	Hypermethylated	COAD
cg17784403	chr6	93418808	93418810	8.17236	6.29125e-15	1.68106e-13	0.463738	0.0861447	0.377593	Hypermethylated	COAD
cg08441170	chr10	25934170	25934172	10.6081	7.39099e-23	4.64576e-21	0.551979	0.175933	0.376045	Hypermethylated	COAD
cg05736236	chr2	221570493	221570495	11.5788	2.64705e-26	2.36089e-24	0.483958	0.107919	0.376039	Hypermethylated	COAD
cg08111167	chr4	81214832	81214834	10.9175	6.09651e-24	4.42165e-22	0.555373	0.180209	0.375164	Hypermethylated	COAD
cg03966785	chr4	54231308	54231310	10.467	2.27954e-22	1.29698e-20	0.495211	0.120104	0.375108	Hypermethylated	COAD
cg11980016	chr3	96814014	96814016	7.30631	2.02664e-12	3.89966e-11	0.40945	0.0344768	0.374973	Hypermethylated	COAD
cg02055132	chr3	96814450	96814452	9.13868	6.21269e-18	2.3166e-16	0.435021	0.0612137	0.373807	Hypermethylated	COAD
cg05427966	chr6	93419515	93419517	7.93985	3.0922e-14	7.50313e-13	0.407783	0.0352352	0.372547	Hypermethylated	COAD
cg10492953	chr4	54231252	54231254	10.5141	1.56608e-22	9.31183e-21	0.567982	0.197295	0.370687	Hypermethylated	COAD
cg25623934	chr2	12718356	12718358	8.15573	7.05717e-15	1.86309e-13	0.418862	0.0553545	0.363508	Hypermethylated	COAD
cg25999722	chr2	29921699	29921701	8.21512	4.67925e-15	1.26053e-13	0.391971	0.028848	0.363123	Hypermethylated	COAD
cg11286436	chr15	88255350	88255352	10.206	1.79573e-21	9.33212e-20	0.512368	0.152177	0.36019	Hypermethylated	COAD
cg16620382	chr6	43243474	43243476	6.26321	1.15729e-09	1.60129e-08	0.443014	0.0844586	0.358556	Hypermethylated	COAD
cg07752026	chr19	3786484	3786486	10.5085	1.6374e-22	9.64898e-21	0.400826	0.0430502	0.357775	Hypermethylated	COAD
cg07842403	chr3	134796300	134796302	10.1024	4.04258e-21	2.03672e-19	0.525211	0.16975	0.355461	Hypermethylated	COAD
cg20664238	chr15	88255645	88255647	12.4997	1.09773e-29	1.34167e-27	0.514544	0.159657	0.354887	Hypermethylated	COAD
cg00989765	chr4	55125692	55125694	8.50312	6.21193e-16	1.83851e-14	0.591366	0.237651	0.353716	Hypermethylated	COAD
cg23300732	chr4	5051768	5051770	21.2138	6.63671e-64	4.38023e-60	0.528916	0.17979	0.349126	Hypermethylated	COAD
cg25798409	chr2	212538090	212538092	8.03011	1.67243e-14	4.21298e-13	0.40988	0.061049	0.348831	Hypermethylated	COAD
cg25798792	chr4	65669632	65669634	15.0048	2.78092e-39	1.07965e-36	0.581186	0.232732	0.348453	Hypermethylated	COAD
cg13316587	chr3	134797013	134797015	11.0777	1.6532e-24	1.25415e-22	0.554026	0.206164	0.347862	Hypermethylated	COAD
cg08944430	chr16	23837117	23837119	7.4589	7.56176e-13	1.54036e-11	0.475828	0.129715	0.346112	Hypermethylated	COAD
cg15843567	chr10	25934276	25934278	10.7653	2.08965e-23	1.3931e-21	0.597079	0.252515	0.344564	Hypermethylated	COAD
cg02355420	chr4	65670831	65670833	7.65463	2.09224e-13	4.57245e-12	0.422156	0.0784367	0.34372	Hypermethylated	COAD
cg11847808	chr1	22563117	22563119	7.93687	3.15544e-14	7.62853e-13	0.461775	0.118135	0.343639	Hypermethylated	COAD
cg14021073	chr11	1389154	1389156	8.97897	2.01325e-17	7.10559e-16	0.522455	0.178829	0.343626	Hypermethylated	COAD
cg06740629	chr6	93419908	93419910	7.5678	3.7099e-13	7.82279e-12	0.382093	0.0410828	0.34101	Hypermethylated	COAD
cg11090352	chr3	96813198	96813200	6.20932	1.57538e-09	2.13063e-08	0.389744	0.0488207	0.340923	Hypermethylated	COAD
cg21990144	chr2	200861942	200861944	10.4096	3.59767e-22	1.96237e-20	0.467074	0.127276	0.339798	Hypermethylated	COAD
cg21956337	chr15	88256475	88256477	10.1953	1.95219e-21	1.0066e-19	0.55593	0.216159	0.339771	Hypermethylated	COAD
cg27363327	chr6	43243469	43243471	5.98236	5.64924e-09	6.95616e-08	0.4188	0.0796349	0.339165	Hypermethylated	COAD
cg13231700	chr2	221570988	221570990	7.12161	6.55887e-12	1.17632e-10	0.395759	0.0567711	0.338988	Hypermethylated	COAD
cg18022777	chr2	29921784	29921786	8.69059	1.6305e-16	5.14895e-15	0.410502	0.0743374	0.336165	Hypermethylated	COAD
cg17508991	chr20	32051501	32051503	8.13633	8.06782e-15	2.113e-13	0.492864	0.157088	0.335776	Hypermethylated	COAD
cg04627496	chr15	88256741	88256743	9.62218	1.64588e-19	7.38966e-18	0.371305	0.0379339	0.333371	Hypermethylated	COAD
cg08801795	chr2	219497193	219497195	10.4743	2.15002e-22	1.23392e-20	0.428892	0.0955957	0.333296	Hypermethylated	COAD
cg18420965	chr4	65669426	65669428	11.6339	1.67213e-26	1.51179e-24	0.635009	0.303163	0.331845	Hypermethylated	COAD
cg13535593	chr19	3786126	3786128	7.17572	4.65967e-12	8.49553e-11	0.369935	0.0398742	0.330061	Hypermethylated	COAD
cg22363783	chr6	93419524	93419526	7.60537	2.89707e-13	6.18792e-12	0.405347	0.0774571	0.32789	Hypermethylated	COAD
cg05191076	chr4	65670467	65670469	7.87513	4.79131e-14	1.14161e-12	0.434116	0.108255	0.325862	Hypermethylated	COAD
cg11684647	chr12	40224553	40224555	7.34831	1.54721e-12	3.02119e-11	0.369339	0.044601	0.324738	Hypermethylated	COAD
cg04279973	chr16	23835646	23835648	7.26656	2.61408e-12	4.94354e-11	0.354984	0.030709	0.324275	Hypermethylated	COAD
cg10324640	chr17	76001335	76001337	12.9704	1.88869e-31	2.75559e-29	0.82385	0.500086	0.323764	Hypermethylated	COAD
cg18827954	chr4	5051857	5051859	16.4557	5.29999e-45	3.18e-42	0.659127	0.336353	0.322774	Hypermethylated	COAD
cg10177207	chr2	219442350	219442352	6.6114	1.50445e-10	2.33083e-09	0.360326	0.0382815	0.322044	Hypermethylated	COAD
cg13652557	chr6	93418462	93418464	7.70077	1.54051e-13	3.44657e-12	0.350808	0.0300599	0.320748	Hypermethylated	COAD
cg08001895	chr6	93419863	93419865	7.32601	1.78586e-12	3.4565e-11	0.352131	0.0330777	0.319054	Hypermethylated	COAD
cg25688113	chr4	5050798	5050800	9.52877	3.34659e-19	1.46275e-17	0.543771	0.225113	0.318658	Hypermethylated	COAD
cg21098557	chr5	43191890	43191892	8.58668	3.42972e-16	1.05284e-14	0.38808	0.0724666	0.315613	Hypermethylated	COAD
cg12165022	chr19	3785574	3785576	7.6556	2.07885e-13	4.55827e-12	0.374587	0.0593047	0.315282	Hypermethylated	COAD
cg11768886	chr4	5051067	5051069	8.02824	1.69392e-14	4.23992e-13	0.38096	0.0658376	0.315122	Hypermethylated	COAD
cg26232187	chr15	88256068	88256070	8.55913	4.1734e-16	1.2635e-14	0.351705	0.0377624	0.313943	Hypermethylated	COAD
cg19079194	chr2	212538596	212538598	8.50012	6.34544e-16	1.86964e-14	0.414797	0.102411	0.312387	Hypermethylated	COAD
cg23193365	chr4	65668499	65668501	10.6003	7.86487e-23	4.85123e-21	0.75374	0.441748	0.311991	Hypermethylated	COAD
cg21463740	chr2	212537271	212537273	8.09973	1.03784e-14	2.68618e-13	0.33078	0.0195625	0.311217	Hypermethylated	COAD
cg08042975	chr2	212537708	212537710	6.72927	7.4047e-11	1.19782e-09	0.382904	0.0730436	0.309861	Hypermethylated	COAD
cg16333992	chr4	5051868	5051870	11.6351	1.65538e-26	1.51179e-24	0.560817	0.252389	0.308429	Hypermethylated	COAD
cg14040633	chr17	76000249	76000251	10.9023	6.89594e-24	4.94709e-22	0.881929	0.573866	0.308064	Hypermethylated	COAD
cg21849393	chr13	28099951	28099953	8.55502	4.29724e-16	1.28917e-14	0.472457	0.16536	0.307097	Hypermethylated	COAD
cg26668837	chr11	8593808	8593810	7.82282	6.81424e-14	1.60621e-12	0.402548	0.0961231	0.306425	Hypermethylated	COAD
cg03792767	chr4	54231821	54231823	10.6812	4.11102e-23	2.66007e-21	0.446338	0.140162	0.306177	Hypermethylated	COAD
cg04699104	chr2	12718785	12718787	7.58671	3.27614e-13	6.93029e-12	0.518175	0.213408	0.304767	Hypermethylated	COAD
cg23502772	chr5	43191872	43191874	7.43791	8.66725e-13	1.74935e-11	0.427849	0.125864	0.301985	Hypermethylated	COAD
cg13796804	chr4	65670477	65670479	8.31967	2.2595e-15	6.29228e-14	0.348222	0.0468367	0.301386	Hypermethylated	COAD
cg11385684	chr2	12718477	12718479	7.55358	4.07317e-13	8.53426e-12	0.365026	0.0650419	0.299984	Hypermethylated	COAD
cg09416313	chr19	3801728	3801730	7.91806	3.58445e-14	8.60267e-13	0.437129	0.137385	0.299744	Hypermethylated	COAD
cg07015629	chr2	212538487	212538489	8.67497	1.82398e-16	5.70535e-15	0.346696	0.0476864	0.29901	Hypermethylated	COAD
cg23738624	chr7	142855394	142855396	7.19268	4.18462e-12	7.71467e-11	0.319033	0.0205821	0.298451	Hypermethylated	COAD
cg00652796	chr3	96813987	96813989	7.17232	4.76092e-12	8.65621e-11	0.353166	0.0556012	0.297565	Hypermethylated	COAD
cg00450824	chr11	8594137	8594139	6.53859	2.32047e-10	3.52071e-09	0.318861	0.0222009	0.29666	Hypermethylated	COAD
cg27345757	chr3	123883947	123883949	6.30348	9.17888e-10	1.28621e-08	0.442941	0.146947	0.295994	Hypermethylated	COAD
cg13921956	chr2	12718428	12718430	7.43989	8.55655e-13	1.73231e-11	0.365272	0.0711137	0.294158	Hypermethylated	COAD
cg10608570	chr3	134796579	134796581	8.82196	6.31995e-17	2.09606e-15	0.369392	0.0753137	0.294079	Hypermethylated	COAD
cg25333258	chr7	44325429	44325431	6.95297	1.88143e-11	3.25918e-10	0.311391	0.0178239	0.293567	Hypermethylated	COAD
cg21552709	chr6	93419917	93419919	7.5382	4.50526e-13	9.38004e-12	0.319001	0.0299872	0.289013	Hypermethylated	COAD
cg13563298	chr9	93185776	93185778	5.24523	2.77368e-07	2.6416e-06	0.413194	0.126154	0.28704	Hypermethylated	COAD
cg23699274	chr12	40224481	40224483	6.66766	1.07384e-10	1.68747e-09	0.330301	0.0432696	0.287031	Hypermethylated	COAD
cg13798300	chr4	81215684	81215686	6.30914	8.88383e-10	1.25285e-08	0.308915	0.0234017	0.285514	Hypermethylated	COAD
cg14872260	chr4	54229041	54229043	5.89799	8.99839e-09	1.07785e-07	0.411458	0.12656	0.284899	Hypermethylated	COAD
cg15334250	chr3	184579706	184579708	7.1815	4.49206e-12	8.25839e-11	0.622541	0.337917	0.284624	Hypermethylated	COAD
cg10334354	chr4	65669484	65669486	12.4951	1.14262e-29	1.37115e-27	0.585049	0.300548	0.284501	Hypermethylated	COAD
cg14384532	chr15	88257392	88257394	12.9141	3.07861e-31	4.23309e-29	0.62179	0.337798	0.283992	Hypermethylated	COAD
cg13217373	chr6	166861906	166861908	7.9953	2.121e-14	5.26263e-13	0.565177	0.282029	0.283147	Hypermethylated	COAD
cg08708747	chr3	96813795	96813797	6.93458	2.10827e-11	3.6236e-10	0.315458	0.0327791	0.282679	Hypermethylated	COAD
cg15242061	chr7	90597220	90597222	10.2967	8.79147e-22	4.67933e-20	0.455199	0.17302	0.282178	Hypermethylated	COAD
cg03267697	chr2	219497489	219497491	10.5224	1.4656e-22	8.79361e-21	0.634368	0.352731	0.281637	Hypermethylated	COAD
cg26385256	chr8	38468815	38468817	8.05665	1.39476e-14	3.56798e-13	0.347876	0.0665845	0.281292	Hypermethylated	COAD
cg15247111	chr11	8594203	8594205	5.79671	1.56311e-08	1.80674e-07	0.316443	0.035165	0.281278	Hypermethylated	COAD
cg22795590	chr2	212537076	212537078	8.92649	2.95484e-17	1.02105e-15	0.315365	0.0344683	0.280896	Hypermethylated	COAD
cg09009536	chr4	65669664	65669666	15.1118	1.06042e-39	4.37423e-37	0.507525	0.227687	0.279838	Hypermethylated	COAD
cg20771178	chr11	8594127	8594129	6.90087	2.59609e-11	4.41603e-10	0.304186	0.0244483	0.279737	Hypermethylated	COAD
cg06163371	chr1	37765214	37765216	8.69995	1.52455e-16	4.86087e-15	0.628365	0.34916	0.279205	Hypermethylated	COAD
cg21306240	chr1	37765172	37765174	10.8499	1.05462e-23	7.40474e-22	0.727724	0.448771	0.278953	Hypermethylated	COAD
cg08734918	chr6	93419762	93419764	7.17576	4.65828e-12	8.49553e-11	0.364062	0.0858729	0.278189	Hypermethylated	COAD
cg00130165	chr4	65670884	65670886	7.33381	1.69851e-12	3.30682e-11	0.48255	0.207315	0.275235	Hypermethylated	COAD
cg26367591	chr11	1391039	1391041	6.44212	4.09791e-10	5.95732e-09	0.307373	0.0323997	0.274973	Hypermethylated	COAD
cg07447922	chr1	37765154	37765156	6.84262	3.71327e-11	6.18878e-10	0.643621	0.36888	0.274742	Hypermethylated	COAD
cg02509745	chr5	178625576	178625578	7.22852	3.33209e-12	6.22997e-11	0.322233	0.0483264	0.273906	Hypermethylated	COAD
cg20510207	chr1	37765106	37765108	7.26978	2.56077e-12	4.85663e-11	0.590328	0.316476	0.273852	Hypermethylated	COAD
cg20361909	chr6	166862266	166862268	5.21587	3.21219e-07	2.99865e-06	0.321266	0.048142	0.273124	Hypermethylated	COAD
cg12139725	chr1	37754108	37754110	6.48901	3.11073e-10	4.61366e-09	0.314805	0.0449462	0.269858	Hypermethylated	COAD
cg24768649	chr2	212537456	212537458	8.44355	9.46549e-16	2.71618e-14	0.325146	0.0554301	0.269716	Hypermethylated	COAD
cg17679104	chr11	8594210	8594212	5.76399	1.86537e-08	2.11901e-07	0.310071	0.0411905	0.268881	Hypermethylated	COAD
cg19504032	chr6	93419693	93419695	6.70289	8.68482e-11	1.3812e-09	0.312738	0.0447555	0.267983	Hypermethylated	COAD
cg13552710	chr2	29921680	29921682	6.14804	2.23192e-09	2.92856e-08	0.292533	0.0256228	0.26691	Hypermethylated	COAD
cg08406370	chr16	23835571	23835573	5.4965	7.69054e-08	7.93087e-07	0.297017	0.0312788	0.265739	Hypermethylated	COAD
cg03405315	chr11	8594189	8594191	6.19749	1.68536e-09	2.25626e-08	0.299355	0.0345468	0.264808	Hypermethylated	COAD
cg24207529	chr2	219434949	219434951	11.5767	2.69357e-26	2.37034e-24	0.596271	0.331783	0.264487	Hypermethylated	COAD
cg17403609	chr5	180648861	180648863	12.189	1.55792e-28	1.65844e-26	0.653612	0.390252	0.26336	Hypermethylated	COAD
cg11505338	chr4	55125682	55125684	7.87917	4.6625e-14	1.11495e-12	0.550088	0.286998	0.263091	Hypermethylated	COAD
cg03438943	chr1	156859898	156859900	5.5767	5.05697e-08	5.34872e-07	0.450977	0.188037	0.26294	Hypermethylated	COAD
cg06532379	chr15	84817087	84817089	7.61944	2.64037e-13	5.69491e-12	0.486768	0.224033	0.262735	Hypermethylated	COAD
cg03696441	chr6	93419712	93419714	6.68168	9.8695e-11	1.55834e-09	0.307785	0.0451456	0.262639	Hypermethylated	COAD
cg00155879	chr10	25933919	25933921	7.42877	9.19681e-13	1.84495e-11	0.483042	0.221384	0.261658	Hypermethylated	COAD
cg27214730	chr3	184579733	184579735	7.15433	5.33518e-12	9.67368e-11	0.67116	0.410741	0.260419	Hypermethylated	COAD
cg14660839	chr13	28100582	28100584	6.19996	1.66182e-09	2.23837e-08	0.280193	0.0198898	0.260303	Hypermethylated	COAD
cg08788717	chr11	8593958	8593960	5.98953	5.42896e-09	6.73558e-08	0.275983	0.0162313	0.259752	Hypermethylated	COAD
cg01263292	chr12	66189248	66189250	6.99982	1.40646e-11	2.45572e-10	0.27831	0.0194047	0.258905	Hypermethylated	COAD
cg24250393	chr16	23835516	23835518	7.33235	1.71457e-12	3.32828e-11	0.387535	0.12884	0.258695	Hypermethylated	COAD
cg24620673	chr4	65669936	65669938	7.22547	3.39729e-12	6.33392e-11	0.372036	0.113958	0.258078	Hypermethylated	COAD
cg14323109	chr4	55125775	55125777	9.32736	1.52547e-18	6.06511e-17	0.542726	0.284711	0.258016	Hypermethylated	COAD
cg08288406	chr19	1523917	1523919	5.74485	2.06799e-08	2.33712e-07	0.295199	0.0376973	0.257502	Hypermethylated	COAD
cg12614213	chr8	38467094	38467096	6.82013	4.26101e-11	7.03067e-10	0.321367	0.0643736	0.256993	Hypermethylated	COAD
cg00393798	chr11	8594146	8594148	5.69716	2.67043e-08	2.95719e-07	0.279064	0.0227306	0.256333	Hypermethylated	COAD
cg25183263	chr17	27622063	27622065	11.3047	2.56576e-25	2.11675e-23	0.736031	0.481142	0.254889	Hypermethylated	COAD
cg00489401	chr5	180648874	180648876	11.0972	1.4107e-24	1.08263e-22	0.764741	0.510034	0.254707	Hypermethylated	COAD
cg24374636	chr15	41560387	41560389	8.74949	1.06719e-16	3.48686e-15	0.612996	0.358395	0.254601	Hypermethylated	COAD
cg23989110	chr1	27356647	27356649	9.1532	5.57955e-18	2.09233e-16	0.717336	0.46298	0.254356	Hypermethylated	COAD
cg19712965	chr1	243849703	243849705	5.38935	1.33664e-07	1.33664e-06	0.284156	0.0300957	0.25406	Hypermethylated	COAD
cg15081351	chr10	25933992	25933994	7.75791	1.05262e-13	2.42912e-12	0.4015	0.147468	0.254032	Hypermethylated	COAD
cg25711239	chr17	76000574	76000576	8.15804	6.94572e-15	1.84103e-13	0.638148	0.385668	0.25248	Hypermethylated	COAD
cg26415547	chr12	66189267	66189269	7.00474	1.36406e-11	2.38801e-10	0.310736	0.0596799	0.251056	Hypermethylated	COAD
cg07682600	chr5	180649167	180649169	14.7052	4.11629e-38	1.23489e-35	0.619898	0.369275	0.250624	Hypermethylated	COAD
cg01327552	chr6	166862320	166862322	4.90976	1.4277e-06	1.20497e-05	0.27982	0.0303784	0.249441	Hypermethylated	COAD
cg04920689	chr15	88257278	88257280	7.39275	1.16139e-12	2.30186e-11	0.284055	0.0366865	0.247369	Hypermethylated	COAD
cg07362341	chr6	93418264	93418266	6.28419	1.0258e-09	1.42833e-08	0.330581	0.0834446	0.247137	Hypermethylated	COAD
cg00619978	chr5	180619051	180619053	9.84471	2.99007e-20	1.39961e-18	0.535181	0.288969	0.246212	Hypermethylated	COAD
cg09400887	chr13	28100918	28100920	5.61799	4.06762e-08	4.38665e-07	0.287463	0.0417544	0.245709	Hypermethylated	COAD
cg01385327	chr10	121596821	121596823	7.76504	1.00367e-13	2.32429e-12	0.311698	0.0660628	0.245635	Hypermethylated	COAD
cg12682684	chr4	65669684	65669686	13.6523	4.83439e-34	9.38441e-32	0.598551	0.353156	0.245395	Hypermethylated	COAD
cg06912172	chr5	66597709	66597711	5.37824	1.41479e-07	1.41264e-06	0.297054	0.0518314	0.245223	Hypermethylated	COAD
cg25965471	chr6	43243496	43243498	4.93108	1.28982e-06	1.09843e-05	0.493644	0.251629	0.242015	Hypermethylated	COAD
cg08623947	chr20	32052360	32052362	6.29922	9.40717e-10	1.31541e-08	0.316484	0.0745536	0.241931	Hypermethylated	COAD
cg06272611	chr13	28494429	28494431	5.87295	1.03221e-08	1.22308e-07	0.373845	0.131966	0.241879	Hypermethylated	COAD
cg18150721	chr3	134796038	134796040	6.4305	4.38658e-10	6.36296e-09	0.261793	0.0200491	0.241744	Hypermethylated	COAD
cg13541429	chr9	91949535	91949537	5.10513	5.55575e-07	4.95512e-06	0.37352	0.132442	0.241078	Hypermethylated	COAD
cg22546686	chr4	81215668	81215670	5.92721	7.66318e-09	9.28018e-08	0.261431	0.0213205	0.24011	Hypermethylated	COAD
cg18949300	chr6	166862289	166862291	4.96862	1.07766e-06	9.26118e-06	0.313333	0.0739218	0.239411	Hypermethylated	COAD
cg04574732	chr1	179230803	179230805	6.98979	1.49701e-11	2.60694e-10	0.698059	0.458982	0.239077	Hypermethylated	COAD
cg18105979	chr5	180618821	180618823	12.0151	6.80706e-28	6.80706e-26	0.542361	0.303284	0.239077	Hypermethylated	COAD
cg02635623	chr16	31109035	31109037	8.47617	7.51767e-16	2.19542e-14	0.382677	0.143654	0.239023	Hypermethylated	COAD
cg04510874	chr15	90884653	90884655	6.41178	4.89433e-10	7.0684e-09	0.32274	0.0843642	0.238376	Hypermethylated	COAD
cg11801107	chr1	22563227	22563229	6.13447	2.41002e-09	3.1435e-08	0.292059	0.0538173	0.238241	Hypermethylated	COAD
cg07311521	chr7	55018470	55018472	11.9786	9.25969e-28	8.98735e-26	0.303974	0.0662855	0.237689	Hypermethylated	COAD
cg19393677	chr15	67549068	67549070	6.90827	2.48037e-11	4.23008e-10	0.761426	0.52387	0.237556	Hypermethylated	COAD
cg22963915	chr19	3785856	3785858	9.41815	7.71575e-19	3.22303e-17	0.278404	0.0413902	0.237013	Hypermethylated	COAD
cg27289153	chr6	134317881	134317883	6.70769	8.43663e-11	1.34823e-09	0.410998	0.174289	0.236709	Hypermethylated	COAD
cg13823120	chr9	87497209	87497211	6.59363	1.67284e-10	2.56165e-09	0.526913	0.290208	0.236704	Hypermethylated	COAD
cg22474435	chr4	65671053	65671055	5.16478	4.14075e-07	3.79568e-06	0.295109	0.058711	0.236398	Hypermethylated	COAD
cg17689707	chr6	134317732	134317734	6.50607	2.81281e-10	4.18121e-09	0.497312	0.261027	0.236285	Hypermethylated	COAD
cg03209642	chr15	90884374	90884376	5.80691	1.47904e-08	1.71258e-07	0.277043	0.0410163	0.236027	Hypermethylated	COAD
cg16173191	chr4	81214452	81214454	6.48179	3.24585e-10	4.80328e-09	0.280654	0.0464161	0.234238	Hypermethylated	COAD
cg09987129	chr6	166862930	166862932	4.65212	4.73794e-06	3.61926e-05	0.265067	0.0328684	0.232199	Hypermethylated	COAD
cg08719486	chr9	87497185	87497187	7.97922	2.36647e-14	5.7847e-13	0.792454	0.56275	0.229703	Hypermethylated	COAD
cg17960442	chr5	111223882	111223884	5.90508	8.65486e-09	1.03858e-07	0.288484	0.0593977	0.229086	Hypermethylated	COAD
cg19712746	chr4	55126290	55126292	6.08883	3.11715e-09	3.98705e-08	0.510632	0.284306	0.226326	Hypermethylated	COAD
cg14396800	chr9	93234513	93234515	14.7867	1.98103e-38	6.5374e-36	0.801876	0.576491	0.225385	Hypermethylated	COAD
cg06248767	chr8	55939730	55939732	8.94098	2.65818e-17	9.28252e-16	0.69971	0.474892	0.224817	Hypermethylated	COAD
cg10838091	chr1	22563286	22563288	7.03844	1.10539e-11	1.95591e-10	0.339502	0.114918	0.224584	Hypermethylated	COAD
cg06905692	chr2	29921509	29921511	10.7231	2.93551e-23	1.93744e-21	0.592974	0.368891	0.224082	Hypermethylated	COAD
cg27034819	chr15	88256294	88256296	9.18432	4.43008e-18	1.67077e-16	0.344682	0.12076	0.223923	Hypermethylated	COAD
cg19224164	chr4	2964656	2964658	6.01165	4.80052e-09	6.00065e-08	0.468647	0.246171	0.222476	Hypermethylated	COAD
cg21388527	chr3	96813179	96813181	5.49194	7.87511e-08	8.10854e-07	0.258776	0.0366899	0.222086	Hypermethylated	COAD
cg11293190	chr19	1523856	1523858	9.59164	2.07653e-19	9.26019e-18	0.471543	0.251113	0.22043	Hypermethylated	COAD
cg22411207	chr8	56113741	56113743	8.89421	3.73897e-17	1.27202e-15	0.392737	0.172554	0.220183	Hypermethylated	COAD
cg09088988	chr5	147234734	147234736	4.38109	1.58186e-05	0.000109322	0.358921	0.138778	0.220143	Hypermethylated	COAD
cg09184730	chr6	166862345	166862347	4.82445	2.13609e-06	1.74483e-05	0.240729	0.0206345	0.220094	Hypermethylated	COAD
cg11326255	chr19	3786584	3786586	9.29666	1.91909e-18	7.49466e-17	0.521453	0.301716	0.219737	Hypermethylated	COAD
cg24249778	chr4	54229058	54229060	5.33413	1.77128e-07	1.73192e-06	0.339234	0.119805	0.219429	Hypermethylated	COAD
cg12639574	chr1	179231176	179231178	12.9685	1.92057e-31	2.75559e-29	0.877614	0.658839	0.218775	Hypermethylated	COAD
cg13996617	chr19	48511450	48511452	6.05534	3.76157e-09	4.7743e-08	0.473991	0.257069	0.216922	Hypermethylated	COAD
cg04007151	chr5	43192932	43192934	5.62227	3.9766e-08	4.29551e-07	0.290282	0.0751519	0.21513	Hypermethylated	COAD
cg13221363	chr2	12718976	12718978	5.57704	5.04798e-08	5.34778e-07	0.387185	0.172057	0.215127	Hypermethylated	COAD
cg00044245	chr6	93419170	93419172	6.0426	4.03928e-09	5.09736e-08	0.311128	0.0960557	0.215072	Hypermethylated	COAD
cg12213062	chr2	219434930	219434932	10.831	1.22919e-23	8.45066e-22	0.713367	0.499337	0.214029	Hypermethylated	COAD
cg04508687	chr6	166862354	166862356	5.12963	4.92556e-07	4.42295e-06	0.236424	0.0225389	0.213885	Hypermethylated	COAD
cg26967579	chr5	66597611	66597613	4.65265	4.72651e-06	3.61471e-05	0.244236	0.0304556	0.21378	Hypermethylated	COAD
cg25647784	chr17	42782888	42782890	6.94936	1.924e-11	3.32419e-10	0.539164	0.325779	0.213385	Hypermethylated	COAD
cg07376381	chr1	32275916	32275918	5.23033	2.98843e-07	2.80963e-06	0.518003	0.305868	0.212135	Hypermethylated	COAD
cg25925023	chr2	219434761	219434763	8.23746	4.00718e-15	1.0974e-13	0.47179	0.261546	0.210243	Hypermethylated	COAD
cg23842170	chr4	65668819	65668821	7.74561	1.14275e-13	2.6188e-12	0.609786	0.402021	0.207765	Hypermethylated	COAD
cg20148210	chr8	38468839	38468841	7.39976	1.10993e-12	2.20648e-11	0.35445	0.146742	0.207708	Hypermethylated	COAD
cg13776499	chr2	12718171	12718173	6.6076	1.53904e-10	2.37884e-09	0.3274	0.119794	0.207606	Hypermethylated	COAD
cg11525479	chr15	88256291	88256293	9.43225	6.93883e-19	2.91696e-17	0.231597	0.0244941	0.207103	Hypermethylated	COAD
cg04347845	chr5	43192842	43192844	5.81742	1.39701e-08	1.63191e-07	0.300295	0.0937137	0.206581	Hypermethylated	COAD
cg05667817	chr12	40224757	40224759	6.28159	1.04127e-09	1.44378e-08	0.222015	0.0158822	0.206133	Hypermethylated	COAD
cg09935045	chr1	56645525	56645527	4.71635	3.53034e-06	2.75743e-05	0.259039	0.053605	0.205434	Hypermethylated	COAD
cg21161891	chr4	55125650	55125652	5.72601	2.28817e-08	2.56835e-07	0.577781	0.372975	0.204806	Hypermethylated	COAD
cg17710779	chr10	121596816	121596818	7.15118	5.44245e-12	9.84115e-11	0.286177	0.0815231	0.204654	Hypermethylated	COAD
cg11200635	chr10	43077746	43077748	5.89037	9.38249e-09	1.11777e-07	0.250828	0.0464041	0.204424	Hypermethylated	COAD
cg17892159	chr2	42047469	42047471	6.29049	9.89237e-10	1.38033e-08	0.253396	0.0505955	0.202801	Hypermethylated	COAD
cg24454143	chr13	28101127	28101129	4.46011	1.11978e-05	8.01577e-05	0.4312	0.228417	0.202784	Hypermethylated	COAD
cg25298161	chr15	41513936	41513938	5.98339	5.61704e-09	6.92944e-08	0.332187	0.129977	0.20221	Hypermethylated	COAD
cg06622379	chr4	65670590	65670592	5.91999	7.97372e-09	9.62094e-08	0.237477	0.0361336	0.201343	Hypermethylated	COAD
cg19757422	chr20	37344660	37344662	-7.37543	1.29897e-12	2.55156e-11	0.34218	0.542247	-0.200068	Hypomethylated	COAD
cg05097015	chr2	135026004	135026006	-6.44917	3.93202e-10	5.74144e-09	0.74704	0.947813	-0.200773	Hypomethylated	COAD
cg01765600	chr1	228207537	228207539	-6.53508	2.36918e-10	3.57817e-09	0.602555	0.804607	-0.202052	Hypomethylated	COAD
cg26206133	chr5	113434889	113434891	-7.06887	9.1367e-12	1.6254e-10	0.65555	0.861866	-0.206316	Hypomethylated	COAD
cg07441122	chr16	46790606	46790608	-5.76439	1.86141e-08	2.11815e-07	0.449776	0.656622	-0.206845	Hypomethylated	COAD
cg00686429	chr19	18096424	18096426	-7.29669	2.15557e-12	4.1357e-11	0.448117	0.655993	-0.207876	Hypomethylated	COAD
cg05004855	chr5	150264445	150264447	-9.46615	5.37339e-19	2.28803e-17	0.274694	0.482699	-0.208005	Hypomethylated	COAD
cg02269083	chr18	58629374	58629376	-7.38874	1.19193e-12	2.35531e-11	0.267411	0.476536	-0.209125	Hypomethylated	COAD
cg24159697	chr1	205212108	205212110	-5.89752	9.02197e-09	1.07871e-07	0.453073	0.662802	-0.209729	Hypomethylated	COAD
cg11982525	chr7	106865242	106865244	-7.71984	1.35692e-13	3.06702e-12	0.182986	0.392922	-0.209936	Hypomethylated	COAD
cg00510718	chr7	106865515	106865517	-5.25206	2.68029e-07	2.56004e-06	0.688521	0.898819	-0.210298	Hypomethylated	COAD
cg17233819	chr1	44801109	44801111	-7.1947	4.13113e-12	7.63738e-11	0.394636	0.605923	-0.211287	Hypomethylated	COAD
cg23548201	chr3	195896920	195896922	-5.34838	1.64747e-07	1.62774e-06	0.695376	0.908454	-0.213078	Hypomethylated	COAD
cg03689799	chr9	110668697	110668699	-6.82486	4.13965e-11	6.84754e-10	0.52119	0.735226	-0.214036	Hypomethylated	COAD
cg12942606	chr13	35855814	35855816	-5.79295	1.59522e-08	1.83742e-07	0.289896	0.504141	-0.214245	Hypomethylated	COAD
cg14206898	chr9	69012750	69012752	-9.30319	1.82768e-18	7.18017e-17	0.138342	0.352672	-0.21433	Hypomethylated	COAD
cg27394460	chr1	228207198	228207200	-7.64526	2.2262e-13	4.83321e-12	0.427138	0.64161	-0.214472	Hypomethylated	COAD
cg21647035	chr1	16146983	16146985	-6.18719	1.7871e-09	2.37321e-08	0.657581	0.872208	-0.214627	Hypomethylated	COAD
cg04779161	chr19	45782805	45782807	-8.1252	8.7106e-15	2.27233e-13	0.481827	0.698189	-0.216362	Hypomethylated	COAD
cg12039611	chr1	156816860	156816862	-8.51188	5.83763e-16	1.73551e-14	0.288145	0.505313	-0.217168	Hypomethylated	COAD
cg24067046	chr7	44327648	44327650	-6.51431	2.67916e-10	4.00963e-09	0.643223	0.860748	-0.217526	Hypomethylated	COAD
cg08191046	chr15	74608289	74608291	-7.41953	9.76491e-13	1.95298e-11	0.629237	0.847757	-0.218519	Hypomethylated	COAD
cg16899088	chr12	10674983	10674985	-5.44867	9.85296e-08	1.002e-06	0.583231	0.80212	-0.218889	Hypomethylated	COAD
cg00977384	chr4	75596346	75596348	-6.52548	2.50782e-10	3.7703e-09	0.731698	0.952283	-0.220585	Hypomethylated	COAD
cg02544453	chr16	46748847	46748849	-8.07869	1.19921e-14	3.09171e-13	0.603364	0.824936	-0.221572	Hypomethylated	COAD
cg00852534	chr6	43245119	43245121	-9.35167	1.27143e-18	5.11674e-17	0.34357	0.56523	-0.22166	Hypomethylated	COAD
cg09600088	chr11	1443254	1443256	-9.266	2.41282e-18	9.3674e-17	0.378683	0.603326	-0.224643	Hypomethylated	COAD
cg08415172	chr7	142866707	142866709	-8.35415	1.77501e-15	5.00644e-14	0.484801	0.710592	-0.225791	Hypomethylated	COAD
cg04552737	chr2	219244446	219244448	-7.23851	3.1265e-12	5.86219e-11	0.582963	0.8092	-0.226237	Hypomethylated	COAD
cg17570276	chr7	6059618	6059620	-5.84325	1.21387e-08	1.42808e-07	0.267616	0.49495	-0.227334	Hypomethylated	COAD
cg03752885	chr19	3969737	3969739	-6.68499	9.67439e-11	1.5312e-09	0.62498	0.852967	-0.227987	Hypomethylated	COAD
cg00913954	chr1	36387354	36387356	-9.90573	1.86628e-20	8.92571e-19	0.596511	0.825481	-0.22897	Hypomethylated	COAD
cg24739899	chr2	178704018	178704020	-9.37722	1.04962e-18	4.30279e-17	0.455082	0.686302	-0.23122	Hypomethylated	COAD
cg18504989	chr19	45782939	45782941	-9.97779	1.06752e-20	5.25795e-19	0.537197	0.769456	-0.23226	Hypomethylated	COAD
cg13802883	chr7	23709913	23709915	-6.07569	3.356e-09	4.28426e-08	0.439349	0.671665	-0.232316	Hypomethylated	COAD
cg06485114	chr5	180620298	180620300	-6.62467	1.38972e-10	2.15815e-09	0.581675	0.814074	-0.232399	Hypomethylated	COAD
cg23535449	chr17	81133458	81133460	-7.70215	1.5264e-13	3.42662e-12	0.672707	0.905554	-0.232848	Hypomethylated	COAD
cg22126505	chr2	219433824	219433826	-10.4555	2.49813e-22	1.4092e-20	0.425492	0.660793	-0.235301	Hypomethylated	COAD
cg09450823	chr11	1410602	1410604	-10.7898	1.71404e-23	1.16626e-21	0.415167	0.652979	-0.237812	Hypomethylated	COAD
cg03509961	chr7	44327020	44327022	-10.8524	1.0332e-23	7.33238e-22	0.404852	0.643482	-0.23863	Hypomethylated	COAD
cg13853141	chr2	97713478	97713480	-10.6411	5.67386e-23	3.63568e-21	0.404021	0.643148	-0.239126	Hypomethylated	COAD
cg20415643	chr6	117425686	117425688	-5.88698	9.55855e-09	1.13465e-07	0.658897	0.898866	-0.239969	Hypomethylated	COAD
cg04915618	chr3	124586112	124586114	-6.71364	8.13898e-11	1.31018e-09	0.642649	0.882695	-0.240046	Hypomethylated	COAD
cg24576804	chr5	180629039	180629041	-8.32258	2.21401e-15	6.19173e-14	0.465126	0.706745	-0.241619	Hypomethylated	COAD
cg15133917	chr2	178807909	178807911	-6.66437	1.09529e-10	1.71301e-09	0.445789	0.690085	-0.244296	Hypomethylated	COAD
cg06806210	chr1	228215425	228215427	-9.70108	9.01179e-20	4.1304e-18	0.512797	0.758663	-0.245866	Hypomethylated	COAD
cg26996626	chr18	50664965	50664967	-7.21815	3.55928e-12	6.61726e-11	0.615249	0.863695	-0.248446	Hypomethylated	COAD
cg27338511	chr4	86357181	86357183	-6.03571	4.19791e-09	5.27738e-08	0.565606	0.816108	-0.250502	Hypomethylated	COAD
cg26793227	chr1	16157162	16157164	-9.23083	3.13564e-18	1.19625e-16	0.669212	0.91997	-0.250758	Hypomethylated	COAD
cg25538883	chr18	50664671	50664673	-8.05601	1.40091e-14	3.56988e-13	0.58297	0.836431	-0.253461	Hypomethylated	COAD
cg20994118	chr1	209607620	209607622	-16.2991	2.21236e-44	1.2168e-41	0.2457	0.499574	-0.253874	Hypomethylated	COAD
cg26585416	chr19	3969746	3969748	-6.70804	8.41899e-11	1.34823e-09	0.617568	0.873048	-0.25548	Hypomethylated	COAD
cg03403901	chr13	113667198	113667200	-12.1385	2.39271e-28	2.50665e-26	0.393996	0.649981	-0.255985	Hypomethylated	COAD
cg07608611	chr8	11544709	11544711	-7.41105	1.03164e-12	2.05706e-11	0.680169	0.938518	-0.258348	Hypomethylated	COAD
cg19882315	chr8	11494336	11494338	-9.05981	1.112e-17	4.03252e-16	0.523392	0.783225	-0.259833	Hypomethylated	COAD
cg03850035	chr2	221502389	221502391	-10.6033	7.68156e-23	4.78286e-21	0.32356	0.583551	-0.259992	Hypomethylated	COAD
cg09966309	chr6	166541250	166541252	-11.456	7.34835e-26	6.21784e-24	0.298388	0.560904	-0.262516	Hypomethylated	COAD
cg04340324	chr1	209582435	209582437	-8.02767	1.70055e-14	4.23992e-13	0.66786	0.930426	-0.262567	Hypomethylated	COAD
cg13214190	chr7	106865468	106865470	-6.19479	1.71142e-09	2.28189e-08	0.545118	0.80792	-0.262802	Hypomethylated	COAD
cg05813616	chr16	46747800	46747802	-10.5727	9.80851e-23	5.9391e-21	0.496063	0.759352	-0.263289	Hypomethylated	COAD
cg02039214	chr15	87978463	87978465	-7.5007	5.75815e-13	1.18762e-11	0.548554	0.81187	-0.263316	Hypomethylated	COAD
cg12499211	chr1	156816850	156816852	-11.0066	2.95327e-24	2.21495e-22	0.318879	0.583493	-0.264614	Hypomethylated	COAD
cg10315903	chr1	11263195	11263197	-7.37471	1.30501e-12	2.55581e-11	0.376487	0.642263	-0.265776	Hypomethylated	COAD
cg01584457	chr3	141778155	141778157	-8.38771	1.4025e-15	4.00715e-14	0.525954	0.793187	-0.267233	Hypomethylated	COAD
cg05905699	chr2	178795877	178795879	-6.94696	1.95286e-11	3.36524e-10	0.587538	0.856887	-0.269349	Hypomethylated	COAD
cg02376178	chr19	1969988	1969990	-6.96162	1.78324e-11	3.09721e-10	0.617041	0.887729	-0.270689	Hypomethylated	COAD
cg26329274	chr5	157180841	157180843	-7.43054	9.09167e-13	1.82942e-11	0.444526	0.715823	-0.271297	Hypomethylated	COAD
cg03918221	chr13	113668558	113668560	-11.6576	1.37161e-26	1.27502e-24	0.513012	0.786509	-0.273497	Hypomethylated	COAD
cg05885484	chr5	123511621	123511623	-8.30923	2.43047e-15	6.71176e-14	0.401481	0.676274	-0.274794	Hypomethylated	COAD
cg07877229	chr7	142856544	142856546	-8.93075	2.8645e-17	9.95036e-16	0.591393	0.871021	-0.279628	Hypomethylated	COAD
cg03394422	chr14	74922576	74922578	-9.13256	6.50073e-18	2.41038e-16	0.515338	0.794992	-0.279654	Hypomethylated	COAD
cg20336472	chr8	38430885	38430887	-7.83677	6.20435e-14	1.46769e-12	0.671772	0.951994	-0.280222	Hypomethylated	COAD
cg20839149	chr1	156816808	156816810	-13.122	5.05495e-32	8.13724e-30	0.195956	0.482483	-0.286527	Hypomethylated	COAD
cg05121182	chr3	124093533	124093535	-7.46229	7.3965e-13	1.51136e-11	0.570765	0.857364	-0.2866	Hypomethylated	COAD
cg13514718	chr7	23710102	23710104	-8.86366	4.66952e-17	1.57239e-15	0.624552	0.911387	-0.286835	Hypomethylated	COAD
cg12206359	chr13	35855996	35855998	-7.05973	9.6752e-12	1.71657e-10	0.426155	0.714868	-0.288713	Hypomethylated	COAD
cg25612145	chr7	23710019	23710021	-6.89403	2.70792e-11	4.58264e-10	0.668687	0.959912	-0.291224	Hypomethylated	COAD
cg25630380	chr1	156815076	156815078	-12.7432	1.35087e-30	1.74818e-28	0.400056	0.693416	-0.29336	Hypomethylated	COAD
cg12007466	chr4	95104341	95104343	-7.44593	8.22713e-13	1.67074e-11	0.618529	0.912187	-0.293658	Hypomethylated	COAD
cg18539086	chr11	1410799	1410801	-7.98	2.35385e-14	5.77523e-13	0.528698	0.823499	-0.294801	Hypomethylated	COAD
cg04335815	chr8	11560007	11560009	-8.13798	7.97643e-15	2.09739e-13	0.565859	0.862117	-0.296257	Hypomethylated	COAD
cg09760422	chr2	127388775	127388777	-13.8645	7.41898e-35	1.53017e-32	0.315385	0.612607	-0.297222	Hypomethylated	COAD
cg18582497	chr7	142856369	142856371	-10.3491	5.80804e-22	3.11651e-20	0.449367	0.747775	-0.298408	Hypomethylated	COAD
cg16581199	chr5	113435023	113435025	-10.4942	1.83527e-22	1.07193e-20	0.552291	0.851149	-0.298858	Hypomethylated	COAD
cg23433370	chr12	27243960	27243962	-9.79356	4.43352e-20	2.04624e-18	0.339056	0.640591	-0.301535	Hypomethylated	COAD
cg18706476	chr3	49902811	49902813	-10.4427	2.766e-22	1.54708e-20	0.451775	0.754441	-0.302666	Hypomethylated	COAD
cg24861686	chr8	11560548	11560550	-8.89628	3.68294e-17	1.25945e-15	0.541315	0.844645	-0.30333	Hypomethylated	COAD
cg20901032	chr13	37106553	37106555	-13.3297	8.22926e-33	1.39264e-30	0.316391	0.620454	-0.304063	Hypomethylated	COAD
cg01546430	chr5	157180824	157180826	-13.5488	1.2037e-33	2.20679e-31	0.263825	0.569087	-0.305262	Hypomethylated	COAD
cg19928195	chr3	124094343	124094345	-8.35897	1.71601e-15	4.86081e-14	0.479833	0.78572	-0.305886	Hypomethylated	COAD
cg05000488	chr7	23710120	23710122	-7.28623	2.30494e-12	4.3967e-11	0.64408	0.950947	-0.306868	Hypomethylated	COAD
cg26946769	chr18	50663167	50663169	-8.58241	3.5357e-16	1.08035e-14	0.601802	0.909098	-0.307296	Hypomethylated	COAD
cg20041152	chr15	88252457	88252459	-10.1626	2.52465e-21	1.28175e-19	0.628531	0.937128	-0.308597	Hypomethylated	COAD
cg22648375	chr7	106864276	106864278	-8.16619	6.56557e-15	1.74729e-13	0.656646	0.965922	-0.309276	Hypomethylated	COAD
cg04699199	chr13	37105665	37105667	-9.39813	8.97006e-19	3.72342e-17	0.608043	0.918466	-0.310423	Hypomethylated	COAD
cg05407490	chr7	23710047	23710049	-7.80478	7.69142e-14	1.79376e-12	0.625635	0.936745	-0.31111	Hypomethylated	COAD
cg10424264	chr5	180629300	180629302	-10.4766	2.11177e-22	1.2226e-20	0.478599	0.79511	-0.31651	Hypomethylated	COAD
cg22116492	chr7	116699119	116699121	-8.74837	1.07583e-16	3.49776e-15	0.539694	0.856595	-0.316901	Hypomethylated	COAD
cg15008984	chr7	142870961	142870963	-9.63831	1.45553e-19	6.57979e-18	0.521001	0.842075	-0.321074	Hypomethylated	COAD
cg10859358	chr2	178807398	178807400	-8.19777	5.27711e-15	1.41581e-13	0.602808	0.927014	-0.324206	Hypomethylated	COAD
cg05185019	chr2	178807393	178807395	-8.91122	3.30313e-17	1.13545e-15	0.529881	0.854571	-0.324689	Hypomethylated	COAD
cg14898779	chr7	23709987	23709989	-7.94241	3.03892e-14	7.40106e-13	0.574997	0.901678	-0.326681	Hypomethylated	COAD
cg11314684	chr1	243842985	243842987	-13.5752	9.53451e-34	1.79794e-31	0.174553	0.501319	-0.326767	Hypomethylated	COAD
cg17653972	chr19	55304572	55304574	-11.2703	3.407e-25	2.74222e-23	0.51139	0.846741	-0.335351	Hypomethylated	COAD
cg13151664	chr3	124094384	124094386	-8.694	1.59113e-16	5.04877e-15	0.523946	0.864913	-0.340967	Hypomethylated	COAD
cg01606027	chr22	31211225	31211227	-12.1032	3.22771e-28	3.27737e-26	0.295093	0.63869	-0.343596	Hypomethylated	COAD
cg24828864	chr8	38422081	38422083	-9.10324	8.07305e-18	2.97665e-16	0.468255	0.813625	-0.345369	Hypomethylated	COAD
cg08900316	chr2	46073943	46073945	-9.49592	4.29124e-19	1.85112e-17	0.530432	0.876316	-0.345884	Hypomethylated	COAD
cg04984852	chr11	1442704	1442706	-13.916	4.69908e-35	1.00045e-32	0.359609	0.711705	-0.352095	Hypomethylated	COAD
cg10378735	chr7	142860546	142860548	-8.99805	1.75054e-17	6.21159e-16	0.563615	0.915956	-0.352341	Hypomethylated	COAD
cg23437479	chr3	49902919	49902921	-12.2503	9.25016e-29	1.00084e-26	0.389747	0.743125	-0.353378	Hypomethylated	COAD
cg10613224	chr2	201806859	201806861	-7.77799	9.20363e-14	2.13887e-12	0.548312	0.901947	-0.353635	Hypomethylated	COAD
cg01967642	chr1	37763803	37763805	-17.9281	7.37022e-51	6.94906e-48	0.199623	0.553571	-0.353948	Hypomethylated	COAD
cg01303480	chr21	41765723	41765725	-8.22354	4.41387e-15	1.19391e-13	0.606981	0.962474	-0.355494	Hypomethylated	COAD
cg20953052	chr2	212427816	212427818	-12.6642	2.66928e-30	3.38794e-28	0.234251	0.589816	-0.355565	Hypomethylated	COAD
cg11001085	chr3	49902692	49902694	-12.1283	2.6085e-28	2.69001e-26	0.428162	0.789608	-0.361445	Hypomethylated	COAD
cg13818316	chr21	41765642	41765644	-8.55548	4.28317e-16	1.28917e-14	0.584492	0.952004	-0.367512	Hypomethylated	COAD
cg11111214	chr2	178807963	178807965	-8.58017	3.59278e-16	1.09273e-14	0.592999	0.969497	-0.376498	Hypomethylated	COAD
cg18158670	chr15	98889995	98889997	-10.6814	4.10572e-23	2.66007e-21	0.453713	0.835873	-0.38216	Hypomethylated	COAD
cg18292904	chr3	49902269	49902271	-10.4297	3.06658e-22	1.70079e-20	0.507229	0.943001	-0.435772	Hypomethylated	COAD
cg05944877	chr16	24186541	24186543	-14.1254	7.32145e-36	1.72577e-33	0.449505	0.888424	-0.438919	Hypomethylated	COAD
cg08328483	chr16	31107874	31107876	-15.5585	1.8635e-41	9.46086e-39	0.311453	0.755579	-0.444126	Hypomethylated	COAD
cg12251828	chr7	142862438	142862440	-14.2744	1.94291e-36	4.74933e-34	0.415103	0.941413	-0.52631	Hypomethylated	COAD
cg09314495	chr7	90825301	90825303	-18.7944	2.60316e-54	2.86347e-51	0.335161	0.908407	-0.573245	Hypomethylated	COAD
cg07921384	chr2	219435017	219435019	6.98872	4.63921e-11	1.32238e-08	0.552939	0.117961	0.434978	Hypermethylated	ESCA
cg19601328	chr17	45291362	45291364	10.9146	8.18735e-22	1.34191e-18	0.739492	0.32004	0.419452	Hypermethylated	ESCA
cg24779941	chr14	103058563	103058565	5.25981	3.8887e-07	2.27628e-05	0.529325	0.125985	0.40334	Hypermethylated	ESCA
cg17508991	chr20	32051501	32051503	6.24935	2.67953e-09	3.65979e-07	0.587162	0.186914	0.400247	Hypermethylated	ESCA
cg15827779	chr14	103058561	103058563	5.32365	2.86956e-07	1.74193e-05	0.491336	0.129418	0.361918	Hypermethylated	ESCA
cg20174636	chr2	219435177	219435179	7.06072	3.08287e-11	9.18696e-09	0.501434	0.141316	0.360118	Hypermethylated	ESCA
cg12213062	chr2	219434930	219434932	7.06917	2.93816e-11	9.17267e-09	0.625864	0.266049	0.359815	Hypermethylated	ESCA
cg17640485	chr3	195893275	195893277	8.36567	1.30484e-14	7.77687e-12	0.660654	0.313215	0.347439	Hypermethylated	ESCA
cg21306240	chr1	37765172	37765174	4.98574	1.3931e-06	7.07998e-05	0.575208	0.22781	0.347398	Hypermethylated	ESCA
cg11361344	chr2	219496744	219496746	5.71252	4.2741e-08	3.68697e-06	0.584276	0.239885	0.344391	Hypermethylated	ESCA
cg00489401	chr5	180648874	180648876	5.90481	1.61394e-08	1.57926e-06	0.694857	0.352144	0.342713	Hypermethylated	ESCA
cg00982136	chr2	200861415	200861417	4.83317	2.77635e-06	0.000130948	0.415967	0.0885114	0.327456	Hypermethylated	ESCA
cg15836635	chr8	56113102	56113104	4.36374	2.10268e-05	0.000757426	0.479553	0.15592	0.323634	Hypermethylated	ESCA
cg24603926	chr12	119713873	119713875	9.29659	3.62398e-17	2.96985e-14	0.859985	0.536855	0.323129	Hypermethylated	ESCA
cg21990144	chr2	200861942	200861944	5.56974	8.6892e-08	6.47345e-06	0.382224	0.0602981	0.321926	Hypermethylated	ESCA
cg16857771	chr7	56092715	56092717	9.05246	1.73606e-16	1.26462e-13	0.698943	0.383013	0.31593	Hypermethylated	ESCA
cg16682903	chr2	157838157	157838159	3.68789	0.000295578	0.00630831	0.52537	0.216031	0.30934	Hypermethylated	ESCA
cg20982735	chr8	86069793	86069795	5.72394	4.03632e-08	3.52828e-06	0.702624	0.3946	0.308024	Hypermethylated	ESCA
cg07170824	chr12	51907522	51907524	5.46551	1.44754e-07	9.98956e-06	0.702565	0.394858	0.307707	Hypermethylated	ESCA
cg09781028	chr7	90726590	90726592	4.03158	8.03327e-05	0.00220331	0.657879	0.350269	0.307611	Hypermethylated	ESCA
cg16600934	chr14	104792423	104792425	5.49658	1.24412e-07	8.96315e-06	0.780236	0.47496	0.305276	Hypermethylated	ESCA
cg17403609	chr5	180648861	180648863	5.81583	2.53947e-08	2.31233e-06	0.526769	0.23191	0.294858	Hypermethylated	ESCA
cg27614534	chr18	58629263	58629265	7.09582	2.52397e-11	8.70902e-09	0.786875	0.493357	0.293518	Hypermethylated	ESCA
cg25407077	chr18	58629311	58629313	5.90576	1.60612e-08	1.57926e-06	0.739201	0.445911	0.29329	Hypermethylated	ESCA
cg16918905	chr2	219496886	219496888	5.2734	3.64585e-07	2.18704e-05	0.527959	0.235136	0.292823	Hypermethylated	ESCA
cg24207529	chr2	219434949	219434951	6.21071	3.28766e-09	4.39876e-07	0.529627	0.239417	0.29021	Hypermethylated	ESCA
cg06163371	chr1	37765214	37765216	4.47842	1.30011e-05	0.000501382	0.539916	0.250184	0.289732	Hypermethylated	ESCA
cg22130262	chr8	56113942	56113944	6.6947	2.40239e-10	5.08066e-08	0.478933	0.190921	0.288012	Hypermethylated	ESCA
cg03267697	chr2	219497489	219497491	6.15999	4.29489e-09	5.21431e-07	0.581083	0.300697	0.280386	Hypermethylated	ESCA
cg12704462	chr12	119713721	119713723	7.75802	5.26138e-13	2.29957e-10	0.845739	0.565651	0.280088	Hypermethylated	ESCA
cg08681293	chr19	1221756	1221758	8.02471	1.05518e-13	5.76482e-11	0.693221	0.413855	0.279366	Hypermethylated	ESCA
cg12426612	chr17	27578098	27578100	9.43463	1.48467e-17	1.3905e-14	0.7527	0.473448	0.279252	Hypermethylated	ESCA
cg24886867	chr6	3075955	3075957	4.91139	1.95318e-06	9.70081e-05	0.702673	0.424024	0.278649	Hypermethylated	ESCA
cg14274357	chr14	104785064	104785066	12.9523	7.25911e-28	2.37954e-24	0.931126	0.655471	0.275655	Hypermethylated	ESCA
cg08473752	chr17	28190030	28190032	6.70527	2.266e-10	4.95196e-08	0.861241	0.586453	0.274788	Hypermethylated	ESCA
cg07910680	chr18	58629216	58629218	6.27178	2.37873e-09	3.39021e-07	0.723179	0.450294	0.272885	Hypermethylated	ESCA
cg21743182	chr7	90709817	90709819	7.83434	3.33084e-13	1.55979e-10	0.843733	0.571753	0.27198	Hypermethylated	ESCA
cg08719486	chr9	87497185	87497187	4.35354	2.19361e-05	0.000785862	0.689555	0.418532	0.271023	Hypermethylated	ESCA
cg04470072	chr8	86069784	86069786	6.29663	2.08412e-09	3.03634e-07	0.684813	0.415199	0.269614	Hypermethylated	ESCA
cg10316764	chr16	29973343	29973345	5.46779	1.43159e-07	9.98956e-06	0.778844	0.509644	0.2692	Hypermethylated	ESCA
cg14872260	chr4	54229041	54229043	3.47978	0.00062321	0.0110128	0.514225	0.245105	0.269121	Hypermethylated	ESCA
cg15634877	chr2	219434920	219434922	6.74607	1.80763e-10	4.23245e-08	0.504225	0.235801	0.268425	Hypermethylated	ESCA
cg25052156	chr10	121595939	121595941	4.62369	6.97977e-06	0.000291461	0.712405	0.445905	0.2665	Hypermethylated	ESCA
cg08801795	chr2	219497193	219497195	5.60607	7.26201e-08	5.73611e-06	0.435415	0.17333	0.262085	Hypermethylated	ESCA
cg07815521	chr19	40283949	40283951	5.69846	4.58572e-08	3.88909e-06	0.548276	0.286871	0.261406	Hypermethylated	ESCA
cg15541630	chr8	86069540	86069542	7.1039	2.4102e-11	8.70902e-09	0.67897	0.418179	0.260792	Hypermethylated	ESCA
cg00009001	chr12	119714084	119714086	9.72084	2.30204e-18	2.51536e-15	0.933522	0.673038	0.260484	Hypermethylated	ESCA
cg03596167	chr16	23713499	23713501	4.96247	1.54908e-06	7.81213e-05	0.750257	0.490082	0.260174	Hypermethylated	ESCA
cg20552236	chr15	74798616	74798618	6.75709	1.7004e-10	4.12882e-08	0.75705	0.500681	0.256368	Hypermethylated	ESCA
cg11666555	chr2	219449249	219449251	5.57793	8.34538e-08	6.36189e-06	0.585556	0.329257	0.256299	Hypermethylated	ESCA
cg08273635	chr15	74798740	74798742	8.94729	3.39332e-16	2.22466e-13	0.811427	0.557446	0.253981	Hypermethylated	ESCA
cg24374636	chr15	41560387	41560389	5.3905	2.08176e-07	1.31231e-05	0.543383	0.290686	0.252697	Hypermethylated	ESCA
cg09380135	chr19	40283958	40283960	5.3326	2.74918e-07	1.70034e-05	0.634911	0.382388	0.252523	Hypermethylated	ESCA
cg12682684	chr4	65669684	65669686	3.9233	0.000122242	0.00311836	0.432323	0.180138	0.252185	Hypermethylated	ESCA
cg23989110	chr1	27356647	27356649	5.41598	1.84072e-07	1.20141e-05	0.727588	0.475789	0.251799	Hypermethylated	ESCA
cg10024406	chr12	119714216	119714218	12.9692	6.46323e-28	2.37954e-24	0.963924	0.713162	0.250762	Hypermethylated	ESCA
cg18537001	chr1	37765161	37765163	3.33023	0.00104369	0.0164481	0.472552	0.222106	0.250446	Hypermethylated	ESCA
cg18420965	chr4	65669426	65669428	3.47363	0.000636774	0.0111643	0.452383	0.201954	0.250428	Hypermethylated	ESCA
cg15514380	chr21	37364940	37364942	4.02023	8.39797e-05	0.00227509	0.648874	0.403149	0.245725	Hypermethylated	ESCA
cg26272088	chr15	98900109	98900111	5.59087	7.82871e-08	6.11012e-06	0.797314	0.552895	0.244419	Hypermethylated	ESCA
cg10791959	chr3	134797459	134797461	3.88825	0.000139778	0.00344505	0.563559	0.319321	0.244238	Hypermethylated	ESCA
cg19457477	chr19	38617968	38617970	4.83788	2.7185e-06	0.000129293	0.609546	0.365875	0.243671	Hypermethylated	ESCA
cg14014720	chr9	87499082	87499084	3.00582	0.00300889	0.036178	0.378308	0.134742	0.243566	Hypermethylated	ESCA
cg23065715	chr2	219434936	219434938	6.20501	3.38809e-09	4.43472e-07	0.665666	0.423365	0.242301	Hypermethylated	ESCA
cg25798792	chr4	65669632	65669634	3.58583	0.000427887	0.00834889	0.397473	0.157352	0.240121	Hypermethylated	ESCA
cg23387863	chr15	77180073	77180075	6.07921	6.55558e-09	7.54006e-07	0.816654	0.576895	0.23976	Hypermethylated	ESCA
cg21913981	chr12	119713900	119713902	5.01613	1.21214e-06	6.25734e-05	0.682948	0.443924	0.239025	Hypermethylated	ESCA
cg14886572	chr17	42782379	42782381	5.15629	6.33192e-07	3.54804e-05	0.465095	0.22628	0.238815	Hypermethylated	ESCA
cg18805612	chr12	119713744	119713746	5.42455	1.766e-07	1.16948e-05	0.741281	0.502555	0.238726	Hypermethylated	ESCA
cg18984724	chr2	219434881	219434883	5.42935	1.72539e-07	1.15425e-05	0.558504	0.321304	0.2372	Hypermethylated	ESCA
cg11430259	chr10	121596233	121596235	3.60004	0.0004066	0.00800501	0.435768	0.19869	0.237078	Hypermethylated	ESCA
cg02463418	chr4	65669856	65669858	3.2897	0.00119669	0.0183736	0.431939	0.197221	0.234718	Hypermethylated	ESCA
cg07682600	chr5	180649167	180649169	3.99848	9.1417e-05	0.00242644	0.465795	0.2317	0.234095	Hypermethylated	ESCA
cg22727783	chr5	14440964	14440966	5.32369	2.86896e-07	1.74193e-05	0.837595	0.605374	0.232221	Hypermethylated	ESCA
cg16620382	chr6	43243474	43243476	2.53653	0.0120055	0.0944009	0.402915	0.171502	0.231413	Hypermethylated	ESCA
cg19448837	chr18	50559300	50559302	5.03199	1.12695e-06	5.95829e-05	0.58874	0.360445	0.228295	Hypermethylated	ESCA
cg16786481	chr16	23713513	23713515	4.90801	1.98323e-06	9.77598e-05	0.672517	0.444822	0.227695	Hypermethylated	ESCA
cg05827732	chr3	96814854	96814856	2.6297	0.00925115	0.0797252	0.451559	0.224702	0.226857	Hypermethylated	ESCA
cg19811337	chr11	65607191	65607193	3.59041	0.000420913	0.00826199	0.51927	0.29268	0.22659	Hypermethylated	ESCA
cg03306374	chr16	23836003	23836005	2.7411	0.00671205	0.0646054	0.408634	0.182646	0.225989	Hypermethylated	ESCA
cg25352836	chr19	19514454	19514456	7.13667	1.99831e-11	7.70642e-09	0.614591	0.388769	0.225822	Hypermethylated	ESCA
cg08323075	chr4	5051776	5051778	2.70036	0.00755627	0.0694796	0.367313	0.142478	0.224835	Hypermethylated	ESCA
cg05901579	chr15	88257335	88257337	2.65025	0.00872601	0.0763788	0.386458	0.162716	0.223742	Hypermethylated	ESCA
cg06532379	chr15	84817087	84817089	5.46726	1.43526e-07	9.98956e-06	0.6358	0.413144	0.222656	Hypermethylated	ESCA
cg07017374	chr13	28100313	28100315	2.80995	0.00547734	0.0571017	0.383909	0.16126	0.222649	Hypermethylated	ESCA
cg20707780	chr12	51907378	51907380	3.81821	0.000182218	0.00423072	0.254564	0.0326756	0.221888	Hypermethylated	ESCA
cg10334354	chr4	65669484	65669486	3.49012	0.000601009	0.0108248	0.436158	0.214548	0.22161	Hypermethylated	ESCA
cg20510207	chr1	37765106	37765108	2.7811	0.00596711	0.0593632	0.351274	0.130818	0.220456	Hypermethylated	ESCA
cg27555092	chr18	58629121	58629123	4.49292	1.22261e-05	0.000479968	0.755428	0.53531	0.220118	Hypermethylated	ESCA
cg03209642	chr15	90884374	90884376	3.60089	0.000405352	0.00800501	0.263115	0.0433242	0.219791	Hypermethylated	ESCA
cg09328024	chr1	206634828	206634830	3.22142	0.00150241	0.0215532	0.312325	0.0938773	0.218447	Hypermethylated	ESCA
cg07447922	chr1	37765154	37765156	2.62845	0.0092839	0.0798756	0.424829	0.207344	0.217485	Hypermethylated	ESCA
cg10487418	chr17	21291493	21291495	6.18791	3.70792e-09	4.67483e-07	0.827945	0.610557	0.217388	Hypermethylated	ESCA
cg27363327	chr6	43243469	43243471	2.44594	0.0153645	0.11136	0.377886	0.160724	0.217162	Hypermethylated	ESCA
cg01899253	chr13	28495918	28495920	3.1803	0.00172006	0.0238409	0.374948	0.15884	0.216108	Hypermethylated	ESCA
cg21117965	chr2	219460646	219460648	5.02222	1.17872e-06	6.1331e-05	0.59998	0.384099	0.215882	Hypermethylated	ESCA
cg02673986	chr1	27357420	27357422	5.50938	1.16865e-07	8.51299e-06	0.518455	0.302746	0.21571	Hypermethylated	ESCA
cg12139725	chr1	37754108	37754110	3.73382	0.000249609	0.00543666	0.34671	0.131342	0.215368	Hypermethylated	ESCA
cg15746719	chr9	87498897	87498899	3.12174	0.00208072	0.0275025	0.281193	0.0674831	0.21371	Hypermethylated	ESCA
cg13278478	chr7	56093217	56093219	5.19683	5.23545e-07	2.98466e-05	0.477622	0.263963	0.213659	Hypermethylated	ESCA
cg13823120	chr9	87497209	87497211	3.46989	0.000645178	0.0112143	0.482972	0.269412	0.21356	Hypermethylated	ESCA
cg19412295	chr7	90595279	90595281	2.82238	0.00527775	0.0557181	0.49256	0.280567	0.211992	Hypermethylated	ESCA
cg04428071	chr17	82267500	82267502	2.54135	0.0118467	0.0942563	0.609077	0.397125	0.211952	Hypermethylated	ESCA
cg13316587	chr3	134797013	134797015	3.60027	0.000406267	0.00800501	0.34052	0.128594	0.211927	Hypermethylated	ESCA
cg15798153	chr7	90709546	90709548	4.31417	2.58106e-05	0.000900074	0.530501	0.318626	0.211874	Hypermethylated	ESCA
cg25183263	chr17	27622063	27622065	5.91176	1.55758e-08	1.57926e-06	0.640715	0.430283	0.210432	Hypermethylated	ESCA
cg26372400	chr12	51907137	51907139	4.19869	4.13325e-05	0.00132183	0.401324	0.191877	0.209447	Hypermethylated	ESCA
cg03645571	chr16	23713621	23713623	3.81635	0.000183499	0.00423072	0.499184	0.289975	0.209209	Hypermethylated	ESCA
cg03858720	chr17	21291405	21291407	5.80663	2.66062e-08	2.35716e-06	0.854785	0.645804	0.208981	Hypermethylated	ESCA
cg13231700	chr2	221570988	221570990	2.66136	0.00845332	0.0749486	0.378834	0.170477	0.208357	Hypermethylated	ESCA
cg04916091	chr19	17847837	17847839	3.49412	0.000592621	0.0107031	0.25467	0.0470054	0.207664	Hypermethylated	ESCA
cg06272611	chr13	28494429	28494431	2.79675	0.0056967	0.058163	0.387065	0.179558	0.207507	Hypermethylated	ESCA
cg24337786	chr19	38618031	38618033	3.66775	0.000318159	0.0066008	0.534533	0.327711	0.206822	Hypermethylated	ESCA
cg00584422	chr16	23713452	23713454	3.02158	0.00286353	0.0348946	0.368381	0.161576	0.206804	Hypermethylated	ESCA
cg19237923	chr1	156861443	156861445	5.92952	1.42199e-08	1.47978e-06	0.785108	0.578312	0.206796	Hypermethylated	ESCA
cg06419732	chr1	205529401	205529403	2.88942	0.0043113	0.0478255	0.479445	0.273942	0.205503	Hypermethylated	ESCA
cg01822130	chr3	96815160	96815162	2.82742	0.00519881	0.0552351	0.384463	0.181907	0.202556	Hypermethylated	ESCA
cg21426239	chr4	81215334	81215336	2.58361	0.0105333	0.0869726	0.361512	0.159629	0.201883	Hypermethylated	ESCA
cg07841477	chr16	23713579	23713581	3.53452	0.000513819	0.00962456	0.516957	0.316144	0.200814	Hypermethylated	ESCA
cg21166999	chr6	117425629	117425631	3.53247	0.000517567	0.00966714	0.777224	0.576765	0.200458	Hypermethylated	ESCA
cg09009536	chr4	65669664	65669666	3.56688	0.000457912	0.00880372	0.336317	0.136176	0.200141	Hypermethylated	ESCA
cg09453312	chr5	157181106	157181108	-3.26797	0.00128706	0.0191117	0.560655	0.760702	-0.200047	Hypomethylated	ESCA
cg07225857	chr3	124384802	124384804	-3.81254	0.000186148	0.00425222	0.58089	0.781255	-0.200365	Hypomethylated	ESCA
cg00913954	chr1	36387354	36387356	-3.44297	0.000708676	0.0119437	0.426076	0.631001	-0.204924	Hypomethylated	ESCA
cg13308143	chr3	124094571	124094573	-3.5148	0.000550959	0.0101179	0.661565	0.874257	-0.212692	Hypomethylated	ESCA
cg05469885	chr3	124384804	124384806	-3.39115	0.000847732	0.0138871	0.634973	0.847668	-0.212694	Hypomethylated	ESCA
cg04755561	chr16	2979639	2979641	-5.69667	4.62704e-08	3.88909e-06	0.420917	0.635342	-0.214425	Hypomethylated	ESCA
cg01182863	chr11	1443561	1443563	-5.47027	1.41442e-07	9.98956e-06	0.563201	0.777985	-0.214784	Hypomethylated	ESCA
cg11939346	chr3	124094606	124094608	-3.8267	0.000176493	0.00414727	0.679223	0.894913	-0.215689	Hypomethylated	ESCA
cg07441122	chr16	46790606	46790608	-4.09319	6.30229e-05	0.00182017	0.592739	0.808722	-0.215983	Hypomethylated	ESCA
cg23295826	chr17	81126141	81126143	-4.03797	7.83455e-05	0.00216723	0.683338	0.899895	-0.216557	Hypomethylated	ESCA
cg23176214	chr17	81126417	81126419	-3.96299	0.000104909	0.00270781	0.690414	0.908509	-0.218095	Hypomethylated	ESCA
cg26766064	chr17	81125910	81125912	-5.60767	7.20466e-08	5.73611e-06	0.366551	0.58644	-0.219889	Hypomethylated	ESCA
cg17233819	chr1	44801109	44801111	-5.64304	6.04541e-08	4.95421e-06	0.276547	0.496932	-0.220385	Hypomethylated	ESCA
cg26329274	chr5	157180841	157180843	-4.16356	4.76075e-05	0.00146533	0.377404	0.598366	-0.220962	Hypomethylated	ESCA
cg10334489	chr17	27471851	27471853	-5.86744	1.9534e-08	1.85602e-06	0.43982	0.662222	-0.222403	Hypomethylated	ESCA
cg01696984	chr3	185362567	185362569	-3.46557	0.000655	0.0113109	0.50375	0.727165	-0.223415	Hypomethylated	ESCA
cg24323597	chr3	124094656	124094658	-4.24671	3.40211e-05	0.00112648	0.613082	0.837852	-0.224769	Hypomethylated	ESCA
cg02400595	chr17	50107874	50107876	-3.5315	0.00051935	0.0096729	0.613958	0.840337	-0.226379	Hypomethylated	ESCA
cg27280787	chr2	97733073	97733075	-5.2336	4.40228e-07	2.5541e-05	0.572286	0.798792	-0.226506	Hypomethylated	ESCA
cg04552737	chr2	219244446	219244448	-4.4089	1.74191e-05	0.00064886	0.545032	0.773422	-0.22839	Hypomethylated	ESCA
cg06869212	chr17	81126081	81126083	-4.22991	3.64258e-05	0.0011881	0.615879	0.846005	-0.230126	Hypomethylated	ESCA
cg11600078	chr17	81126323	81126325	-4.03345	7.97447e-05	0.00219666	0.52747	0.757783	-0.230312	Hypomethylated	ESCA
cg17585031	chr17	27471915	27471917	-6.25921	2.54301e-09	3.54722e-07	0.378811	0.60951	-0.2307	Hypomethylated	ESCA
cg23297812	chr5	180619900	180619902	-4.66551	5.82009e-06	0.000249389	0.602025	0.833335	-0.231311	Hypomethylated	ESCA
cg16509045	chr9	74888046	74888048	-5.586	8.01958e-08	6.18546e-06	0.329679	0.56263	-0.232951	Hypomethylated	ESCA
cg26996626	chr18	50664965	50664967	-4.65614	6.06264e-06	0.000256925	0.535393	0.769398	-0.234005	Hypomethylated	ESCA
cg24861686	chr8	11560548	11560550	-4.22801	3.67069e-05	0.00119134	0.558533	0.79596	-0.237427	Hypomethylated	ESCA
cg07072463	chr5	180620183	180620185	-5.93283	1.39801e-08	1.47828e-06	0.429386	0.670137	-0.240751	Hypomethylated	ESCA
cg13151664	chr3	124094384	124094386	-4.21082	3.93553e-05	0.00126477	0.487063	0.72791	-0.240847	Hypomethylated	ESCA
cg23433370	chr12	27243960	27243962	-5.13954	6.84717e-07	3.80424e-05	0.360415	0.602462	-0.242048	Hypomethylated	ESCA
cg23440058	chr3	124384848	124384850	-4.18706	4.33166e-05	0.00136009	0.569957	0.816597	-0.24664	Hypomethylated	ESCA
cg21281799	chr12	67647541	67647543	-4.55562	9.35816e-06	0.000374098	0.498538	0.747079	-0.248541	Hypomethylated	ESCA
cg20839149	chr1	156816808	156816810	-7.91805	2.01244e-13	1.01489e-10	0.156394	0.405697	-0.249302	Hypomethylated	ESCA
cg14905466	chr6	134178004	134178006	-6.20159	3.44983e-09	4.43472e-07	0.176811	0.427747	-0.250936	Hypomethylated	ESCA
cg09966309	chr6	166541250	166541252	-6.32157	1.82454e-09	2.71856e-07	0.290816	0.545489	-0.254672	Hypomethylated	ESCA
cg12942606	chr13	35855814	35855816	-6.53436	5.78967e-10	9.73259e-08	0.181005	0.436479	-0.255473	Hypomethylated	ESCA
cg05944877	chr16	24186541	24186543	-4.8124	3.04597e-06	0.000141627	0.476078	0.734824	-0.258746	Hypomethylated	ESCA
cg14998896	chr3	185362429	185362431	-4.90136	2.04372e-06	9.99897e-05	0.496759	0.758329	-0.26157	Hypomethylated	ESCA
cg04984852	chr11	1442704	1442706	-6.10582	5.70544e-09	6.67943e-07	0.394243	0.657682	-0.263438	Hypomethylated	ESCA
cg18637486	chr17	81125976	81125978	-5.27147	3.67945e-07	2.18704e-05	0.576002	0.842723	-0.266721	Hypomethylated	ESCA
cg16723982	chr15	39933416	39933418	-5.97766	1.11e-08	1.19298e-06	0.400077	0.667571	-0.267494	Hypomethylated	ESCA
cg20994118	chr1	209607620	209607622	-10.4475	1.88318e-20	2.46922e-17	0.232923	0.504569	-0.271646	Hypomethylated	ESCA
cg06485114	chr5	180620298	180620300	-5.41485	1.85087e-07	1.20141e-05	0.550731	0.824967	-0.274236	Hypomethylated	ESCA
cg08900316	chr2	46073943	46073945	-4.80188	3.19213e-06	0.000146347	0.448426	0.723937	-0.275512	Hypomethylated	ESCA
cg11314684	chr1	243842985	243842987	-6.48958	7.38539e-10	1.15282e-07	0.191711	0.469527	-0.277816	Hypomethylated	ESCA
cg04807106	chr3	124384712	124384714	-4.8929	2.12323e-06	0.000102352	0.567712	0.847467	-0.279756	Hypomethylated	ESCA
cg24739899	chr2	178704018	178704020	-5.40449	1.94585e-07	1.25069e-05	0.509944	0.798303	-0.28836	Hypomethylated	ESCA
cg03762694	chr6	134178280	134178282	-4.83763	2.72154e-06	0.000129293	0.181392	0.471042	-0.289651	Hypomethylated	ESCA
cg18444689	chr3	185362634	185362636	-4.72585	4.46871e-06	0.000199298	0.614715	0.905482	-0.290767	Hypomethylated	ESCA
cg12206359	chr13	35855996	35855998	-5.57423	8.4988e-08	6.40439e-06	0.360422	0.653201	-0.292779	Hypomethylated	ESCA
cg02904344	chr6	134177840	134177842	-4.67067	5.69065e-06	0.000245447	0.474445	0.769397	-0.294952	Hypomethylated	ESCA
cg20129113	chr11	1409709	1409711	-4.31551	2.56692e-05	0.000899932	0.603416	0.898416	-0.294999	Hypomethylated	ESCA
cg06807993	chr17	81125984	81125986	-5.11417	7.70636e-07	4.21024e-05	0.44537	0.741507	-0.296136	Hypomethylated	ESCA
cg11695358	chr8	143715792	143715794	-5.89378	1.70766e-08	1.64638e-06	0.559521	0.862481	-0.30296	Hypomethylated	ESCA
cg03471346	chr1	179142941	179142943	-4.59179	8.01134e-06	0.000330329	0.596907	0.903034	-0.306127	Hypomethylated	ESCA
cg12486493	chr15	98874037	98874039	-4.5642	9.02044e-06	0.00036281	0.34597	0.655278	-0.309308	Hypomethylated	ESCA
cg02512902	chr17	27472420	27472422	-7.07407	2.85724e-11	9.17267e-09	0.325059	0.636622	-0.311563	Hypomethylated	ESCA
cg18158670	chr15	98889995	98889997	-5.43441	1.6836e-07	1.13791e-05	0.526489	0.848886	-0.322397	Hypomethylated	ESCA
cg09404376	chr6	134178050	134178052	-6.56172	4.9873e-10	8.60441e-08	0.2774	0.600877	-0.323477	Hypomethylated	ESCA
cg05784862	chr17	27471991	27471993	-6.65585	2.97643e-10	5.73927e-08	0.333224	0.674009	-0.340785	Hypomethylated	ESCA
cg09147372	chr8	143715796	143715798	-6.59417	4.17634e-10	7.60558e-08	0.533679	0.876634	-0.342955	Hypomethylated	ESCA
cg09314495	chr7	90825301	90825303	-6.13612	4.86847e-09	5.80321e-07	0.474823	0.836626	-0.361803	Hypomethylated	ESCA
cg05246522	chr17	27471946	27471948	-6.18033	3.85904e-09	4.77356e-07	0.365449	0.736935	-0.371485	Hypomethylated	ESCA
cg19601328	chr17	45291362	45291364	17.4822	4.68781e-55	2.06545e-52	0.708812	0.265126	0.443686	Hypermethylated	HNSC
cg21306240	chr1	37765172	37765174	12.9369	9.99873e-34	9.86293e-32	0.54653	0.117349	0.429181	Hypermethylated	HNSC
cg00982136	chr2	200861415	200861417	10.2257	1.22118e-22	5.24076e-21	0.491277	0.0718478	0.419429	Hypermethylated	HNSC
cg15836635	chr8	56113102	56113104	10.8573	4.4487e-25	2.37108e-23	0.453828	0.0372527	0.416575	Hypermethylated	HNSC
cg00489401	chr5	180648874	180648876	13.1003	1.92622e-34	2.05329e-32	0.60307	0.204896	0.398174	Hypermethylated	HNSC
cg25023596	chr12	118190137	118190139	14.778	4.86927e-42	8.46868e-40	0.775563	0.388001	0.387563	Hypermethylated	HNSC
cg11836372	chr10	121594307	121594309	19.0679	5.38339e-63	5.08269e-60	0.892932	0.505831	0.387101	Hypermethylated	HNSC
cg07170824	chr12	51907522	51907524	11.205	1.8446e-26	1.06008e-24	0.681648	0.294684	0.386964	Hypermethylated	HNSC
cg15049101	chr10	121594374	121594376	16.4458	5.64936e-50	1.55569e-47	0.836139	0.449388	0.386751	Hypermethylated	HNSC
cg23444251	chr10	121593783	121593785	16.8448	6.42324e-52	2.02149e-49	0.876908	0.498346	0.378562	Hypermethylated	HNSC
cg17403609	chr5	180648861	180648863	13.4858	3.78897e-36	4.55296e-34	0.490986	0.113226	0.37776	Hypermethylated	HNSC
cg24779941	chr14	103058563	103058565	8.29369	8.02353e-16	1.88041e-14	0.553202	0.179414	0.373788	Hypermethylated	HNSC
cg02463418	chr4	65669856	65669858	11.2219	1.57755e-26	9.14563e-25	0.4376	0.0654886	0.372111	Hypermethylated	HNSC
cg06163371	chr1	37765214	37765216	11.6411	3.11805e-28	2.14658e-26	0.499067	0.127352	0.371716	Hypermethylated	HNSC
cg07921384	chr2	219435017	219435019	11.0968	4.99793e-26	2.77574e-24	0.478019	0.107292	0.370726	Hypermethylated	HNSC
cg13175830	chr10	121594441	121594443	17.9999	1.25484e-57	5.92375e-55	0.866755	0.49671	0.370045	Hypermethylated	HNSC
cg21879102	chr12	119803604	119803606	18.5482	2.25002e-60	1.48704e-57	0.835571	0.477902	0.357669	Hypermethylated	HNSC
cg18420965	chr4	65669426	65669428	11.1162	4.18195e-26	2.34225e-24	0.415677	0.061959	0.353718	Hypermethylated	HNSC
cg14384532	chr15	88257392	88257394	11.7185	1.4979e-28	1.06448e-26	0.418794	0.0661502	0.352644	Hypermethylated	HNSC
cg12682684	chr4	65669684	65669686	11.8239	5.48884e-29	4.06456e-27	0.441284	0.0912405	0.350044	Hypermethylated	HNSC
cg12193731	chr12	51907126	51907128	11.9224	2.13604e-29	1.62265e-27	0.454861	0.105049	0.349812	Hypermethylated	HNSC
cg18881778	chr12	119803482	119803484	17.2141	9.87763e-54	3.84007e-51	0.743901	0.396021	0.347879	Hypermethylated	HNSC
cg15541630	chr8	86069540	86069542	22.0784	2.04794e-78	6.76741e-75	0.654214	0.308028	0.346187	Hypermethylated	HNSC
cg21990144	chr2	200861942	200861944	10.6213	3.71833e-24	1.8477e-22	0.429491	0.0853441	0.344147	Hypermethylated	HNSC
cg08409113	chr17	42785346	42785348	9.70542	1.05075e-20	3.81562e-19	0.524722	0.185348	0.339375	Hypermethylated	HNSC
cg18949300	chr6	166862289	166862291	8.68301	4.11091e-17	1.11348e-15	0.396141	0.0578981	0.338243	Hypermethylated	HNSC
cg03306374	chr16	23836003	23836005	7.7801	3.44801e-14	6.68267e-13	0.405834	0.0696067	0.336228	Hypermethylated	HNSC
cg20361909	chr6	166862266	166862268	8.04189	5.18886e-15	1.11704e-13	0.38126	0.047635	0.333625	Hypermethylated	HNSC
cg07017374	chr13	28100313	28100315	8.68882	3.92964e-17	1.06877e-15	0.368986	0.038146	0.33084	Hypermethylated	HNSC
cg07682600	chr5	180649167	180649169	10.3955	2.75854e-23	1.25732e-21	0.447444	0.117162	0.330282	Hypermethylated	HNSC
cg22727783	chr5	14440964	14440966	12.9699	7.17682e-34	7.25541e-32	0.820648	0.491677	0.32897	Hypermethylated	HNSC
cg25798792	chr4	65669632	65669634	10.5755	5.59616e-24	2.71949e-22	0.384324	0.0579229	0.326401	Hypermethylated	HNSC
cg20174636	chr2	219435177	219435179	11.0218	9.94388e-26	5.43133e-24	0.442972	0.119913	0.323059	Hypermethylated	HNSC
cg15746719	chr9	87498897	87498899	10.4901	1.19569e-23	5.64453e-22	0.472348	0.149667	0.322681	Hypermethylated	HNSC
cg24886867	chr6	3075955	3075957	15.4525	3.29933e-45	6.60766e-43	0.830205	0.509206	0.320999	Hypermethylated	HNSC
cg20982735	chr8	86069793	86069795	11.919	2.20851e-29	1.65864e-27	0.632329	0.312492	0.319836	Hypermethylated	HNSC
cg21370856	chr16	23836681	23836683	10.742	1.26006e-24	6.50606e-23	0.401478	0.0827092	0.318769	Hypermethylated	HNSC
cg25444386	chr4	55124776	55124778	12.546	4.91484e-32	4.44962e-30	0.547012	0.229378	0.317634	Hypermethylated	HNSC
cg17640485	chr3	195893275	195893277	19.5223	2.67253e-65	2.94379e-62	0.718921	0.403136	0.315785	Hypermethylated	HNSC
cg00730832	chr10	121593950	121593952	18.3733	1.69918e-59	1.0209e-56	0.95266	0.641406	0.311254	Hypermethylated	HNSC
cg14457782	chr17	42785343	42785345	9.52705	4.66305e-20	1.63059e-18	0.450437	0.139447	0.31099	Hypermethylated	HNSC
cg04470072	chr8	86069784	86069786	13.7336	2.94339e-37	3.81429e-35	0.650882	0.340633	0.31025	Hypermethylated	HNSC
cg23842170	chr4	65668819	65668821	11.7089	1.64018e-28	1.15319e-26	0.429632	0.120234	0.309398	Hypermethylated	HNSC
cg14834653	chr10	121594276	121594278	18.0124	1.08712e-57	5.52677e-55	0.938192	0.629386	0.308806	Hypermethylated	HNSC
cg01446950	chr2	221570630	221570632	8.26366	1.00473e-15	2.33813e-14	0.366974	0.0594479	0.307526	Hypermethylated	HNSC
cg23193365	chr4	65668499	65668501	7.93741	1.11136e-14	2.28815e-13	0.412291	0.105075	0.307216	Hypermethylated	HNSC
cg22130262	chr8	56113942	56113944	14.7605	5.8704e-42	9.94808e-40	0.440281	0.133586	0.306695	Hypermethylated	HNSC
cg15827779	chr14	103058561	103058563	7.81405	2.70453e-14	5.35158e-13	0.512359	0.206921	0.305438	Hypermethylated	HNSC
cg14856220	chr10	121593985	121593987	16.3253	2.16729e-49	5.72945e-47	0.894785	0.589597	0.305187	Hypermethylated	HNSC
cg13231700	chr2	221570988	221570990	6.91415	1.27283e-11	1.75986e-10	0.389866	0.086167	0.303699	Hypermethylated	HNSC
cg02764093	chr12	119803955	119803957	18.5881	1.4178e-60	1.04114e-57	0.751857	0.450519	0.301338	Hypermethylated	HNSC
cg02412684	chr10	121594679	121594681	16.0959	2.77671e-48	6.55403e-46	0.881782	0.583872	0.297909	Hypermethylated	HNSC
cg19811337	chr11	65607191	65607193	8.47133	2.09444e-16	5.24324e-15	0.569002	0.271252	0.29775	Hypermethylated	HNSC
cg23635789	chr20	37385024	37385026	9.21092	6.23473e-19	2.01002e-17	0.616153	0.31936	0.296793	Hypermethylated	HNSC
cg05901579	chr15	88257335	88257337	7.16595	2.4161e-12	3.73084e-11	0.334093	0.0374913	0.296602	Hypermethylated	HNSC
cg17337672	chr10	121594656	121594658	16.0119	7.04195e-48	1.60484e-45	0.895866	0.599422	0.296444	Hypermethylated	HNSC
cg07372602	chr7	95596368	95596370	8.63961	5.75386e-17	1.51503e-15	0.34906	0.0559601	0.2931	Hypermethylated	HNSC
cg16620382	chr6	43243474	43243476	6.55754	1.23305e-10	1.47899e-09	0.348209	0.0553138	0.292895	Hypermethylated	HNSC
cg26372400	chr12	51907137	51907139	10.9537	1.85136e-25	9.94769e-24	0.381007	0.0884382	0.292569	Hypermethylated	HNSC
cg05827732	chr3	96814854	96814856	7.78328	3.37076e-14	6.57149e-13	0.358414	0.0683016	0.290112	Hypermethylated	HNSC
cg03339668	chr12	119804152	119804154	18.0555	6.61912e-58	3.64548e-55	0.843811	0.555102	0.288709	Hypermethylated	HNSC
cg03055065	chr12	4562143	4562145	9.24625	4.68083e-19	1.53147e-17	0.355538	0.0674542	0.288084	Hypermethylated	HNSC
cg09009536	chr4	65669664	65669666	10.7058	1.74484e-24	8.93926e-23	0.345233	0.0614559	0.283777	Hypermethylated	HNSC
cg01822130	chr3	96815160	96815162	9.13878	1.11687e-18	3.51495e-17	0.350693	0.067233	0.28346	Hypermethylated	HNSC
cg03217795	chr16	23836234	23836236	8.56811	9.98546e-17	2.57789e-15	0.326426	0.0429753	0.283451	Hypermethylated	HNSC
cg25052156	chr10	121595939	121595941	8.8698	9.53311e-18	2.7157e-16	0.74072	0.458289	0.282432	Hypermethylated	HNSC
cg10740902	chr4	55125515	55125517	8.93956	5.49117e-18	1.57868e-16	0.384213	0.101783	0.28243	Hypermethylated	HNSC
cg07447922	chr1	37765154	37765156	6.96551	9.10439e-12	1.28023e-10	0.394381	0.113206	0.281175	Hypermethylated	HNSC
cg08406370	chr16	23835571	23835573	7.48292	2.7895e-13	4.92935e-12	0.309407	0.0300659	0.279341	Hypermethylated	HNSC
cg09507526	chr16	23836494	23836496	9.0918	1.6297e-18	5.03303e-17	0.327168	0.049315	0.277853	Hypermethylated	HNSC
cg03018679	chr12	119804117	119804119	16.6834	3.94277e-51	1.13295e-48	0.724191	0.448178	0.276013	Hypermethylated	HNSC
cg14525688	chr15	40252653	40252655	6.42086	2.86854e-10	3.23519e-09	0.307948	0.0328364	0.275111	Hypermethylated	HNSC
cg19457477	chr19	38617968	38617970	8.04595	5.03707e-15	1.08791e-13	0.477856	0.204889	0.272966	Hypermethylated	HNSC
cg12139725	chr1	37754108	37754110	8.54092	1.23034e-16	3.15166e-15	0.33601	0.0636286	0.272381	Hypermethylated	HNSC
cg10334354	chr4	65669484	65669486	9.36841	1.72657e-19	5.82188e-18	0.41146	0.139239	0.272221	Hypermethylated	HNSC
cg21913981	chr12	119713900	119713902	10.4084	2.46218e-23	1.13794e-21	0.725368	0.455247	0.270121	Hypermethylated	HNSC
cg00584422	chr16	23713452	23713454	8.80038	1.64546e-17	4.60799e-16	0.528858	0.259375	0.269482	Hypermethylated	HNSC
cg26344747	chr17	21290019	21290021	16.1021	2.5923e-48	6.34538e-46	0.729023	0.459591	0.269432	Hypermethylated	HNSC
cg10314760	chr10	121594139	121594141	17.3216	2.91569e-54	1.20436e-51	0.951473	0.682473	0.269	Hypermethylated	HNSC
cg10788901	chr10	121593903	121593905	15.956	1.30584e-47	2.87678e-45	0.836825	0.567829	0.268996	Hypermethylated	HNSC
cg22611504	chr10	50990993	50990995	8.28446	8.59835e-16	2.008e-14	0.332179	0.0636041	0.268575	Hypermethylated	HNSC
cg20510207	chr1	37765106	37765108	7.08491	4.14601e-12	6.17139e-11	0.324134	0.0556606	0.268474	Hypermethylated	HNSC
cg00268185	chr3	123883920	123883922	6.60684	9.0613e-11	1.11728e-09	0.380009	0.11261	0.267399	Hypermethylated	HNSC
cg21647035	chr1	16146983	16146985	8.76312	2.20272e-17	6.04058e-16	0.684306	0.417447	0.266859	Hypermethylated	HNSC
cg10362842	chr10	121594063	121594065	15.8015	7.18274e-47	1.53131e-44	0.922244	0.655398	0.266846	Hypermethylated	HNSC
cg24104567	chr17	42780489	42780491	5.98323	3.87917e-09	3.69948e-08	0.312281	0.0459425	0.266338	Hypermethylated	HNSC
cg24603926	chr12	119713873	119713875	12.3366	3.85541e-31	3.35268e-29	0.859232	0.59297	0.266262	Hypermethylated	HNSC
cg02168857	chr6	93419892	93419894	6.61367	8.68138e-11	1.08051e-09	0.35094	0.0849599	0.265981	Hypermethylated	HNSC
cg25352836	chr19	19514454	19514456	13.5359	2.26609e-36	2.82577e-34	0.558776	0.293199	0.265577	Hypermethylated	HNSC
cg04948014	chr12	119803689	119803691	17.0341	7.58733e-53	2.63919e-50	0.575828	0.310796	0.265032	Hypermethylated	HNSC
cg24973993	chr12	119804708	119804710	9.76491	6.36463e-21	2.37649e-19	0.537679	0.273918	0.263761	Hypermethylated	HNSC
cg21045608	chr11	8593908	8593910	7.44051	3.73958e-13	6.41945e-12	0.375391	0.11227	0.263121	Hypermethylated	HNSC
cg05736236	chr2	221570493	221570495	8.64769	5.4052e-17	1.43466e-15	0.452519	0.19028	0.262239	Hypermethylated	HNSC
cg17997363	chr10	121593822	121593824	16.902	3.37082e-52	1.11389e-49	0.88488	0.624914	0.259967	Hypermethylated	HNSC
cg12704462	chr12	119713721	119713723	11.4976	1.20643e-27	7.81693e-26	0.851698	0.591987	0.259711	Hypermethylated	HNSC
cg24498031	chr15	40252848	40252850	6.54487	1.33424e-10	1.59169e-09	0.290823	0.0315089	0.259314	Hypermethylated	HNSC
cg18537001	chr1	37765161	37765163	6.97713	8.43757e-12	1.189e-10	0.429469	0.170743	0.258727	Hypermethylated	HNSC
cg20277356	chr10	121594285	121594287	16.2753	3.78261e-49	9.6151e-47	0.953368	0.700853	0.252515	Hypermethylated	HNSC
cg04305879	chr15	40253013	40253015	6.51475	1.60865e-10	1.89849e-09	0.279334	0.0282749	0.251059	Hypermethylated	HNSC
cg01327552	chr6	166862320	166862322	6.40402	3.17979e-10	3.5699e-09	0.283748	0.0330895	0.250659	Hypermethylated	HNSC
cg25722465	chr4	55125533	55125535	8.82417	1.36522e-17	3.83945e-16	0.368116	0.117895	0.250221	Hypermethylated	HNSC
cg23299262	chr17	42780964	42780966	7.1462	2.75712e-12	4.20827e-11	0.319862	0.0705082	0.249353	Hypermethylated	HNSC
cg06055845	chr19	40282879	40282881	13.9684	2.55929e-38	3.52383e-36	0.583059	0.333972	0.249087	Hypermethylated	HNSC
cg06239593	chr3	131029794	131029796	14.7282	8.29949e-42	1.37128e-39	0.94165	0.693051	0.248599	Hypermethylated	HNSC
cg18805612	chr12	119713744	119713746	10.2436	1.04454e-22	4.512e-21	0.744758	0.496503	0.248254	Hypermethylated	HNSC
cg16600934	chr14	104792423	104792425	15.3426	1.09342e-44	2.06469e-42	0.878057	0.630318	0.247738	Hypermethylated	HNSC
cg17508991	chr20	32051501	32051503	6.63247	7.71437e-11	9.67443e-10	0.559756	0.312069	0.247687	Hypermethylated	HNSC
cg21956337	chr15	88256475	88256477	7.22821	1.59038e-12	2.50258e-11	0.286845	0.0394259	0.247419	Hypermethylated	HNSC
cg06537894	chr19	12867891	12867893	6.45862	2.2751e-10	2.61043e-09	0.307203	0.0603153	0.246888	Hypermethylated	HNSC
cg05427966	chr6	93419515	93419517	6.22667	9.28323e-10	9.61643e-09	0.313439	0.067772	0.245667	Hypermethylated	HNSC
cg08305551	chr19	12867796	12867798	6.58302	1.05179e-10	1.28728e-09	0.292483	0.0475671	0.244916	Hypermethylated	HNSC
cg14131536	chr2	97724457	97724459	13.1558	1.0982e-34	1.20966e-32	0.850215	0.606258	0.243957	Hypermethylated	HNSC
cg20707780	chr12	51907378	51907380	7.27282	1.17652e-12	1.88272e-11	0.273443	0.0305997	0.242844	Hypermethylated	HNSC
cg27363327	chr6	43243469	43243471	5.64321	2.63924e-08	2.22484e-07	0.304822	0.0620923	0.24273	Hypermethylated	HNSC
cg00791253	chr12	117967859	117967861	7.0261	6.11636e-12	8.78983e-11	0.45878	0.216685	0.242096	Hypermethylated	HNSC
cg11939465	chr15	40253022	40253024	6.51915	1.56535e-10	1.85401e-09	0.277133	0.0351873	0.241945	Hypermethylated	HNSC
cg19124509	chr4	86360258	86360260	6.49538	1.81353e-10	2.11932e-09	0.64295	0.401241	0.241709	Hypermethylated	HNSC
cg16918905	chr2	219496886	219496888	8.40839	3.37906e-16	8.15044e-15	0.471187	0.229882	0.241304	Hypermethylated	HNSC
cg02763536	chr17	42780496	42780498	6.23508	8.82835e-10	9.21747e-09	0.284221	0.0439163	0.240305	Hypermethylated	HNSC
cg14872260	chr4	54229041	54229043	5.68235	2.12663e-08	1.81588e-07	0.471169	0.231906	0.239263	Hypermethylated	HNSC
cg11410023	chr3	96814666	96814668	6.29377	6.2075e-10	6.68166e-09	0.322834	0.0848687	0.237965	Hypermethylated	HNSC
cg21760146	chr6	166862292	166862294	7.1884	2.07861e-12	3.22477e-11	0.263562	0.0258588	0.237703	Hypermethylated	HNSC
cg04279973	chr16	23835646	23835648	7.20167	1.90138e-12	2.95676e-11	0.340531	0.10346	0.237071	Hypermethylated	HNSC
cg01036164	chr15	40253122	40253124	6.52945	1.4685e-10	1.74871e-09	0.256805	0.0209794	0.235826	Hypermethylated	HNSC
cg19734228	chr9	87498677	87498679	7.30791	9.27197e-13	1.51305e-11	0.346847	0.111644	0.235203	Hypermethylated	HNSC
cg10220895	chr1	228276435	228276437	9.56479	3.40767e-20	1.20435e-18	0.409008	0.174554	0.234454	Hypermethylated	HNSC
cg11957481	chr19	39834459	39834461	11.9585	1.50981e-29	1.16027e-27	0.831265	0.597714	0.23355	Hypermethylated	HNSC
cg12128017	chr1	37765096	37765098	7.02768	6.05271e-12	8.73472e-11	0.357417	0.125758	0.231659	Hypermethylated	HNSC
cg11286436	chr15	88255350	88255352	7.75901	4.00793e-14	7.70011e-13	0.311424	0.0799261	0.231498	Hypermethylated	HNSC
cg13996617	chr19	48511450	48511452	7.85835	1.96766e-14	3.95267e-13	0.354504	0.123415	0.23109	Hypermethylated	HNSC
cg15247111	chr11	8594203	8594205	5.55866	4.18996e-08	3.41028e-07	0.29978	0.0687454	0.231035	Hypermethylated	HNSC
cg09745087	chr2	111899339	111899341	6.50248	1.73567e-10	2.03749e-09	0.291655	0.0613588	0.230297	Hypermethylated	HNSC
cg12213062	chr2	219434930	219434932	7.67061	7.50419e-14	1.39705e-12	0.566395	0.337129	0.229265	Hypermethylated	HNSC
cg05068987	chr19	12867899	12867901	6.25531	7.82134e-10	8.24421e-09	0.302999	0.0743846	0.228615	Hypermethylated	HNSC
cg21849393	chr13	28099951	28099953	8.21362	1.45957e-15	3.32631e-14	0.287949	0.0595236	0.228426	Hypermethylated	HNSC
cg17784403	chr6	93418808	93418810	6.08235	2.17951e-09	2.16933e-08	0.340846	0.112647	0.228199	Hypermethylated	HNSC
cg05068428	chr15	40253094	40253096	6.60633	9.08995e-11	1.11872e-09	0.252583	0.0248152	0.227768	Hypermethylated	HNSC
cg26158180	chr15	88255434	88255436	6.98837	7.83832e-12	1.11166e-10	0.262056	0.0351174	0.226939	Hypermethylated	HNSC
cg04188862	chr15	88258242	88258244	7.96528	9.07715e-15	1.89246e-13	0.612695	0.385819	0.226876	Hypermethylated	HNSC
cg01038597	chr16	31109327	31109329	11.6194	3.82981e-28	2.58278e-26	0.808387	0.581861	0.226526	Hypermethylated	HNSC
cg00099869	chr10	50992003	50992005	7.04719	5.32165e-12	7.79839e-11	0.329818	0.103809	0.226009	Hypermethylated	HNSC
cg22171829	chr7	95596207	95596209	7.22481	1.62721e-12	2.54839e-11	0.450019	0.224119	0.2259	Hypermethylated	HNSC
cg06272611	chr13	28494429	28494431	6.99679	7.41652e-12	1.0541e-10	0.29765	0.0724089	0.225241	Hypermethylated	HNSC
cg25756435	chr19	12841314	12841316	7.78186	3.405e-14	6.61871e-13	0.273608	0.0490998	0.224508	Hypermethylated	HNSC
cg04812615	chr15	40253124	40253126	6.30285	5.87705e-10	6.34664e-09	0.241003	0.0173534	0.223649	Hypermethylated	HNSC
cg21426239	chr4	81215334	81215336	6.19634	1.11219e-09	1.14138e-08	0.299077	0.0755949	0.223483	Hypermethylated	HNSC
cg09397246	chr15	90884130	90884132	7.48085	2.82985e-13	4.98732e-12	0.456507	0.233387	0.22312	Hypermethylated	HNSC
cg04798016	chr11	65607595	65607597	8.14183	2.48654e-15	5.49618e-14	0.747742	0.524698	0.223044	Hypermethylated	HNSC
cg26272088	chr15	98900109	98900111	12.969	7.24553e-34	7.25541e-32	0.870252	0.648362	0.22189	Hypermethylated	HNSC
cg05976714	chr5	180649480	180649482	6.66419	6.31658e-11	7.99738e-10	0.304135	0.0824549	0.22168	Hypermethylated	HNSC
cg01581024	chr8	140999694	140999696	7.98961	7.60338e-15	1.60034e-13	0.801985	0.580511	0.221474	Hypermethylated	HNSC
cg11108676	chr15	88257772	88257774	6.72136	4.39748e-11	5.68746e-10	0.243215	0.0223307	0.220884	Hypermethylated	HNSC
cg14810013	chr4	65669693	65669695	11.5332	8.63735e-28	5.70843e-26	0.36723	0.146524	0.220706	Hypermethylated	HNSC
cg22263131	chr6	93419978	93419980	6.18266	1.20641e-09	1.23423e-08	0.287084	0.0672899	0.219794	Hypermethylated	HNSC
cg08108311	chr17	42780727	42780729	5.9533	4.60959e-09	4.35833e-08	0.243538	0.0247038	0.218834	Hypermethylated	HNSC
cg13266327	chr2	11345434	11345436	6.47412	2.06794e-10	2.38934e-09	0.358175	0.139439	0.218736	Hypermethylated	HNSC
cg06470424	chr19	1968456	1968458	13.858	8.0886e-38	1.09097e-35	0.808771	0.590157	0.218613	Hypermethylated	HNSC
cg06791446	chr10	121595753	121595755	6.37539	3.78669e-10	4.22741e-09	0.60902	0.390717	0.218303	Hypermethylated	HNSC
cg26626089	chr19	53882610	53882612	7.29271	1.02805e-12	1.65716e-11	0.349516	0.131704	0.217812	Hypermethylated	HNSC
cg08323075	chr4	5051776	5051778	5.21409	2.59277e-07	1.8525e-06	0.269404	0.0516376	0.217767	Hypermethylated	HNSC
cg14886572	chr17	42782379	42782381	8.47405	2.05151e-16	5.15529e-15	0.474585	0.256927	0.217658	Hypermethylated	HNSC
cg07815521	chr19	40283949	40283951	11.1895	2.12841e-26	1.21264e-24	0.617465	0.3999	0.217565	Hypermethylated	HNSC
cg16857771	chr7	56092715	56092717	9.1816	7.90484e-19	2.51169e-17	0.672253	0.454737	0.217516	Hypermethylated	HNSC
cg04884011	chr10	51074148	51074150	5.50625	5.5635e-08	4.46228e-07	0.252135	0.0348448	0.21729	Hypermethylated	HNSC
cg24374636	chr15	41560387	41560389	6.98581	7.97086e-12	1.12804e-10	0.556652	0.339458	0.217194	Hypermethylated	HNSC
cg14839257	chr6	166862510	166862512	6.83642	2.10544e-11	2.83398e-10	0.234021	0.0173747	0.216646	Hypermethylated	HNSC
cg13892980	chr15	40252941	40252943	6.54969	1.29485e-10	1.55031e-09	0.24774	0.0314418	0.216298	Hypermethylated	HNSC
cg02635623	chr16	31109035	31109037	8.41443	3.22791e-16	7.81439e-15	0.371057	0.155062	0.215994	Hypermethylated	HNSC
cg17679104	chr11	8594210	8594212	5.47416	6.61111e-08	5.23895e-07	0.290137	0.0742268	0.21591	Hypermethylated	HNSC
cg12423123	chr15	40253309	40253311	5.93304	5.17862e-09	4.84781e-08	0.323393	0.107772	0.21562	Hypermethylated	HNSC
cg02355885	chr2	29920123	29920125	7.0146	6.59746e-12	9.43779e-11	0.286688	0.071228	0.21546	Hypermethylated	HNSC
cg26364205	chr3	96814979	96814981	7.08414	4.16711e-12	6.18886e-11	0.270715	0.0554478	0.215267	Hypermethylated	HNSC
cg16208357	chr17	42780501	42780503	6.01852	3.16209e-09	3.06876e-08	0.259093	0.0444696	0.214623	Hypermethylated	HNSC
cg12225220	chr4	86360280	86360282	5.54545	4.50129e-08	3.65018e-07	0.49714	0.28256	0.214579	Hypermethylated	HNSC
cg05304366	chr15	39934703	39934705	6.02465	3.05146e-09	2.97012e-08	0.471008	0.256635	0.214373	Hypermethylated	HNSC
cg10791959	chr3	134797459	134797461	5.96611	4.28186e-09	4.06593e-08	0.485429	0.271559	0.21387	Hypermethylated	HNSC
cg06419732	chr1	205529401	205529403	5.70902	1.83438e-08	1.58269e-07	0.673946	0.460224	0.213723	Hypermethylated	HNSC
cg10272601	chr9	93184863	93184865	5.21988	2.51657e-07	1.80195e-06	0.29068	0.0770136	0.213666	Hypermethylated	HNSC
cg00450824	chr11	8594137	8594139	5.72735	1.65661e-08	1.44439e-07	0.274748	0.0614572	0.213291	Hypermethylated	HNSC
cg19448837	chr18	50559300	50559302	10.5642	6.19134e-24	2.98676e-22	0.590936	0.377913	0.213023	Hypermethylated	HNSC
cg11361344	chr2	219496744	219496746	6.44701	2.44346e-10	2.78909e-09	0.479104	0.26631	0.212793	Hypermethylated	HNSC
cg11838224	chr17	7384420	7384422	7.92917	1.17979e-14	2.4215e-13	0.466683	0.254367	0.212317	Hypermethylated	HNSC
cg07465275	chr11	65607731	65607733	8.99702	3.47792e-18	1.04007e-16	0.664742	0.452597	0.212145	Hypermethylated	HNSC
cg01081584	chr15	39976408	39976410	6.608	8.99562e-11	1.11125e-09	0.624367	0.413318	0.211049	Hypermethylated	HNSC
cg16331883	chr12	53492385	53492387	8.33978	5.67426e-16	1.34896e-14	0.47111	0.260743	0.210367	Hypermethylated	HNSC
cg18039797	chr15	40217316	40217318	9.64818	1.69856e-20	6.13431e-19	0.573984	0.363718	0.210267	Hypermethylated	HNSC
cg03267697	chr2	219497489	219497491	9.79049	5.1275e-21	1.94757e-19	0.591408	0.381753	0.209655	Hypermethylated	HNSC
cg14283783	chr13	28495803	28495805	7.154	2.6171e-12	4.01309e-11	0.369431	0.160175	0.209256	Hypermethylated	HNSC
cg01508023	chr4	81214961	81214963	6.74726	3.72902e-11	4.89963e-10	0.252078	0.0431954	0.208883	Hypermethylated	HNSC
cg09987129	chr6	166862930	166862932	5.77403	1.27621e-08	1.12459e-07	0.245381	0.037018	0.208363	Hypermethylated	HNSC
cg16695758	chr17	42784748	42784750	7.28497	1.08348e-12	1.74226e-11	0.411998	0.203942	0.208056	Hypermethylated	HNSC
cg20664238	chr15	88255645	88255647	6.4738	2.07207e-10	2.38993e-09	0.249731	0.0424904	0.207241	Hypermethylated	HNSC
cg12635019	chr15	40252973	40252975	6.58595	1.0327e-10	1.26626e-09	0.234572	0.0274706	0.207101	Hypermethylated	HNSC
cg22363783	chr6	93419524	93419526	6.05901	2.49813e-09	2.4642e-08	0.302194	0.0960555	0.206139	Hypermethylated	HNSC
cg05754435	chr4	55125987	55125989	8.35702	4.98293e-16	1.18889e-14	0.23917	0.0330356	0.206135	Hypermethylated	HNSC
cg02776664	chr19	12867809	12867811	6.48549	1.92779e-10	2.24309e-09	0.260905	0.055379	0.205526	Hypermethylated	HNSC
cg10102762	chr8	56113321	56113323	9.9018	1.99235e-21	7.8847e-20	0.29273	0.0879395	0.20479	Hypermethylated	HNSC
cg04508687	chr6	166862354	166862356	6.31927	5.3224e-10	5.77598e-09	0.230222	0.025623	0.204599	Hypermethylated	HNSC
cg26668837	chr11	8593808	8593810	6.37254	3.85292e-10	4.29409e-09	0.369066	0.165281	0.203784	Hypermethylated	HNSC
cg08111167	chr4	81214832	81214834	6.26607	7.33262e-10	7.75381e-09	0.369483	0.165937	0.203546	Hypermethylated	HNSC
cg09436502	chr7	95597120	95597122	6.70038	5.02394e-11	6.39867e-10	0.29689	0.0937124	0.203177	Hypermethylated	HNSC
cg04453471	chr10	30437601	30437603	8.16134	2.15217e-15	4.78913e-14	0.416135	0.213265	0.20287	Hypermethylated	HNSC
[truncated: 2,539 more rows]

## Sheet: S4
Table S4: List of significant association within +/- 1500 from TSS from meQTL analysis
Gene	b1	b1_p	bonf_p	Chr	ePos	Probe	mPos	Strand	Gene_Symbol	distance from TSS	TumorType
ENSG00000181409.10	1.713	8.81e-11	2.94747e-06	17	81166077	cg05569220	81165072	-1	AATK	1005	BLCA
ENSG00000181409.10	1.228	9.54e-07	0.031917	17	81166077	cg26245256	81165311	-1	AATK	766	BLCA
ENSG00000181409.10	-1.991	6.3e-16	2.10515e-11	17	81166077	cg05569220	81165072	-1	AATK	1005	BRCA
ENSG00000181409.10	-2.245	3.89e-38	1.29984e-33	17	81166077	cg06136185	81165286	-1	AATK	791	BRCA
ENSG00000181409.10	-2.433	4.22e-33	1.41011e-28	17	81166077	cg11689732	81165295	-1	AATK	782	BRCA
ENSG00000181409.10	-2.228	8.27e-31	2.76342e-26	17	81166077	cg26245256	81165311	-1	AATK	766	BRCA
ENSG00000181409.10	-1.924	3.03e-11	1.01247e-06	17	81166077	cg15665342	81165824	-1	AATK	253	BRCA
ENSG00000181409.10	-1.75	1.06e-29	3.54199e-25	17	81166077	cg00555905	81166680	-1	AATK	-603	BRCA
ENSG00000181409.10	-1.723	1.01e-32	3.37492e-28	17	81166077	cg09142578	81166685	-1	AATK	-608	BRCA
ENSG00000181409.10	-2.532	2.85e-29	9.52327e-25	17	81166077	cg01633363	81166788	-1	AATK	-711	BRCA
ENSG00000181409.10	-3.367	2.38e-07	0.00780711	17	81166077	cg05569220	81165072	-1	AATK	1005	CHOL
ENSG00000181409.10	-3.13	3.93e-07	0.0128916	17	81166077	cg06136185	81165286	-1	AATK	791	CHOL
ENSG00000181409.10	-3.875	4.16e-09	0.00013646	17	81166077	cg11689732	81165295	-1	AATK	782	CHOL
ENSG00000181409.10	-3.695	2.19e-08	0.000718386	17	81166077	cg26245256	81165311	-1	AATK	766	CHOL
ENSG00000181409.10	-1.15	1.46e-06	0.0489392	17	81166077	cg09142578	81166685	-1	AATK	-608	KIRP
ENSG00000181409.10	-2.175	6.78e-07	0.0228052	17	81166077	cg05569220	81165072	-1	AATK	1005	LGG
ENSG00000181409.10	-1.97	1.68e-11	5.65085e-07	17	81166077	cg06136185	81165286	-1	AATK	791	LGG
ENSG00000181409.10	-2.03	1.47e-07	0.00494449	17	81166077	cg26245256	81165311	-1	AATK	766	LGG
ENSG00000181409.10	-2.471	8.81e-27	2.94703e-22	17	81166077	cg00555905	81166680	-1	AATK	-603	LIHC
ENSG00000181409.10	-2.459	4.56e-26	1.52537e-21	17	81166077	cg09142578	81166685	-1	AATK	-608	LIHC
ENSG00000181409.10	-1.796	5.24e-08	0.00175283	17	81166077	cg01633363	81166788	-1	AATK	-711	LIHC
ENSG00000181409.10	-2.003	2.26e-07	0.00755179	17	81166077	cg00555905	81166680	-1	AATK	-603	LUAD
ENSG00000181409.10	-2.275	1.09e-06	0.0361597	17	81166077	cg06136185	81165286	-1	AATK	791	PAAD
ENSG00000181409.10	-1.829	6.19e-09	0.000206498	17	81166077	cg05569220	81165072	-1	AATK	1005	PCPG
ENSG00000181409.10	-1.586	3.38e-11	1.12757e-06	17	81166077	cg06136185	81165286	-1	AATK	791	PCPG
ENSG00000181409.10	-1.943	1.53e-08	0.000510408	17	81166077	cg11689732	81165295	-1	AATK	782	PCPG
ENSG00000181409.10	-2.26	4e-10	1.3344e-05	17	81166077	cg26245256	81165311	-1	AATK	766	PCPG
ENSG00000181409.10	-1.371	9.49e-09	0.000318266	17	81166077	cg05569220	81165072	-1	AATK	1005	PRAD
ENSG00000181409.10	-2.1	4.16e-22	1.39514e-17	17	81166077	cg06136185	81165286	-1	AATK	791	PRAD
ENSG00000181409.10	-2.202	3.17e-19	1.06312e-14	17	81166077	cg11689732	81165295	-1	AATK	782	PRAD
ENSG00000181409.10	-1.709	2.77e-14	9.28975e-10	17	81166077	cg26245256	81165311	-1	AATK	766	PRAD
ENSG00000181409.10	-1.848	5.36e-28	1.79758e-23	17	81166077	cg00555905	81166680	-1	AATK	-603	PRAD
ENSG00000181409.10	-1.797	6.01e-27	2.01557e-22	17	81166077	cg09142578	81166685	-1	AATK	-608	PRAD
ENSG00000181409.10	-1.68	1.06e-08	0.000355492	17	81166077	cg01633363	81166788	-1	AATK	-711	PRAD
ENSG00000181409.10	-2.916	2.09e-44	7.01885e-40	17	81166077	cg05569220	81165072	-1	AATK	1005	THCA
ENSG00000181409.10	-3.007	4.89e-30	1.64221e-25	17	81166077	cg06136185	81165286	-1	AATK	791	THCA
ENSG00000181409.10	-2.528	1.45e-22	4.86954e-18	17	81166077	cg11689732	81165295	-1	AATK	782	THCA
ENSG00000181409.10	-2.666	1.01e-31	3.39188e-27	17	81166077	cg26245256	81165311	-1	AATK	766	THCA
ENSG00000181409.10	-2.698	1.43e-12	4.80237e-08	17	81166077	cg01633363	81166788	-1	AATK	-711	THCA
ENSG00000181409.10	-1.961	1.58e-08	0.000528763	17	81166077	cg05569220	81165072	-1	AATK	1005	THYM
ENSG00000181409.10	1.767	1.69e-10	5.67249e-06	17	81166077	cg05569220	81165072	-1	AATK	1005	UCEC
ENSG00000181409.10	1.592	9.65e-10	3.23902e-05	17	81166077	cg06136185	81165286	-1	AATK	791	UCEC
ENSG00000181409.10	1.487	1.16e-06	0.0389354	17	81166077	cg11689732	81165295	-1	AATK	782	UCEC
ENSG00000181409.10	1.498	1.38e-07	0.00463197	17	81166077	cg26245256	81165311	-1	AATK	766	UCEC
ENSG00000181409.10	-2.176	1.68e-19	5.63892e-15	17	81166077	cg00555905	81166680	-1	AATK	-603	UCEC
ENSG00000181409.10	-1.991	2.37e-20	7.95491e-16	17	81166077	cg09142578	81166685	-1	AATK	-608	UCEC
ENSG00000181409.10	-3.571	9.57e-07	0.0321495	17	81166077	cg11689732	81165295	-1	AATK	782	UCS
ENSG00000097007.16	-44.101	1.76e-11	5.88826e-07	9	130713946	cg14567798	130713235	1	ABL1	-711	BLCA
ENSG00000097007.16	-28.913	1.77e-07	0.00592171	9	130713946	cg01493658	130713505	1	ABL1	-441	BLCA
ENSG00000097007.16	-6.552	1.41e-07	0.00471152	9	130713946	cg01493658	130713505	1	ABL1	-441	BRCA
ENSG00000097007.16	0.685	1.35e-14	4.54086e-10	9	130713946	cg14362370	130714266	1	ABL1	320	LGG
ENSG00000097007.16	-29.33	1.9e-09	6.35569e-05	9	130713946	cg01493658	130713505	1	ABL1	-441	LIHC
ENSG00000097007.16	-7.568	1.31e-06	0.0437736	9	130713946	cg14567798	130713235	1	ABL1	-711	LUAD
ENSG00000097007.16	-51.439	2.89e-08	0.000948671	9	130713946	cg14567798	130713235	1	ABL1	-711	SARC
ENSG00000097007.16	-14.709	5.67e-09	0.000182279	9	130713946	cg08417804	130713413	1	ABL1	-533	STAD
ENSG00000097007.16	-1.474	5.8e-14	1.94103e-09	9	130713946	cg10228162	130714105	1	ABL1	159	THYM
ENSG00000097007.16	-1.607	4.48e-08	0.00149928	9	130713946	cg14362370	130714266	1	ABL1	320	THYM
ENSG00000143322.18	-5.33	7.24e-07	0.0241925	1	179229684	cg25594980	179229372	-1	ABL2	312	BRCA
ENSG00000143322.18	1.329	3.11e-08	0.00104157	1	179229684	cg12639574	179231176	-1	ABL2	-1492	HNSC
ENSG00000143322.18	0.619	9.01e-22	3.0306e-17	1	179229684	cg18433086	179230477	-1	ABL2	-793	LGG
ENSG00000143322.18	1.196	2.38e-15	8.00537e-11	1	179229684	cg04574732	179230803	-1	ABL2	-1119	LGG
ENSG00000143322.18	-0.811	2.03e-12	6.66368e-08	1	179229684	cg18433086	179230477	-1	ABL2	-793	SARC
ENSG00000143322.18	-0.517	1.31e-06	0.0421139	1	179229684	cg18433086	179230477	-1	ABL2	-793	STAD
ENSG00000143322.18	1.288	2.25e-08	0.00072333	1	179229684	cg12639574	179231176	-1	ABL2	-1492	STAD
ENSG00000115170.12	-1.582	8.32e-09	0.000278354	2	157875862	cg23967461	157875223	-1	ACVR1	639	BLCA
ENSG00000115170.12	-1.323	6.12e-07	0.02045	2	157875862	cg23967461	157875223	-1	ACVR1	639	BRCA
ENSG00000115170.12	-6.634	3.51e-08	0.00117287	2	157875862	cg01690687	157875673	-1	ACVR1	189	BRCA
ENSG00000115170.12	-1.752	8.5e-08	0.0027036	2	157875862	cg24749947	157875064	-1	ACVR1	798	CESC
ENSG00000115170.12	-1.407	2.48e-07	0.00830577	2	157875862	cg24749947	157875064	-1	ACVR1	798	HNSC
ENSG00000115170.12	-4.575	1.12e-08	0.000375099	2	157875862	cg19286686	157875186	-1	ACVR1	676	HNSC
ENSG00000115170.12	-2.171	4.68e-07	0.0156738	2	157875862	cg23967461	157875223	-1	ACVR1	639	HNSC
ENSG00000115170.12	-3.032	9e-08	0.00301419	2	157875862	cg01943873	157875283	-1	ACVR1	579	HNSC
ENSG00000115170.12	-1.367	1.73e-11	5.79394e-07	2	157875862	cg00495036	157876977	-1	ACVR1	-1115	HNSC
ENSG00000115170.12	-22.089	3.62e-08	0.00121093	2	157875862	cg03263168	157876203	-1	ACVR1	-341	LIHC
ENSG00000115170.12	-1.506	6.6e-08	0.00221311	2	157875862	cg24749947	157875064	-1	ACVR1	798	LUSC
ENSG00000115170.12	-4.762	5.37e-08	0.00180067	2	157875862	cg19286686	157875186	-1	ACVR1	676	LUSC
ENSG00000115170.12	-2.763	3.9e-10	1.30775e-05	2	157875862	cg23967461	157875223	-1	ACVR1	639	LUSC
ENSG00000115170.12	-3.302	5.4e-07	0.0181073	2	157875862	cg01943873	157875283	-1	ACVR1	579	LUSC
ENSG00000115170.12	-17.389	1.08e-06	0.0362146	2	157875862	cg03263168	157876203	-1	ACVR1	-341	LUSC
ENSG00000115170.12	-1.85	9.07e-10	3.04135e-05	2	157875862	cg00495036	157876977	-1	ACVR1	-1115	LUSC
ENSG00000115170.12	-0.87	1.5e-08	0.000503055	2	157875862	cg24749947	157875064	-1	ACVR1	798	PRAD
ENSG00000115170.12	-1.071	4.54e-08	0.00152258	2	157875862	cg23967461	157875223	-1	ACVR1	639	PRAD
ENSG00000115170.12	-1.494	1.93e-16	6.48152e-12	2	157875862	cg00495036	157876977	-1	ACVR1	-1115	THCA
ENSG00000115170.12	-1.494	6.28e-08	0.00210788	2	157875862	cg24749947	157875064	-1	ACVR1	798	UCEC
ENSG00000115170.12	-1.567	1.51e-07	0.00506832	2	157875862	cg23967461	157875223	-1	ACVR1	639	UCEC
ENSG00000135503.11	-4.043	7.93e-08	0.00265306	12	51951667	cg00318865	51952111	1	ACVR1B	444	BLCA
ENSG00000135503.11	-7	6.04e-07	0.0201827	12	51951667	cg00318865	51952111	1	ACVR1B	444	BRCA
ENSG00000135503.11	-29.76	6.65e-07	0.0223653	12	51951667	cg17389218	51951402	1	ACVR1B	-265	KIRC
ENSG00000123612.14	-7.449	4.72e-09	0.000157912	2	157629005	cg16155655	157629181	-1	ACVR1C	-176	BLCA
ENSG00000123612.14	-11.567	1.23e-06	0.0391226	2	157629005	cg05010623	157629249	-1	ACVR1C	-244	CESC
ENSG00000123612.14	-30.468	1.79e-07	0.00601798	2	157629005	cg16155655	157629181	-1	ACVR1C	-176	KICH
ENSG00000123612.14	-2.564	1.55e-06	0.0498294	2	157629005	cg07947490	157628179	-1	ACVR1C	826	STAD
ENSG00000123612.14	-7.647	1.88e-08	0.000604382	2	157629005	cg19617792	157628902	-1	ACVR1C	103	STAD
ENSG00000123612.14	-5.995	2.02e-09	6.4939e-05	2	157629005	cg18004523	157629013	-1	ACVR1C	-8	STAD
ENSG00000123612.14	-6.322	2.32e-09	7.45834e-05	2	157629005	cg17868920	157629028	-1	ACVR1C	-23	STAD
ENSG00000123612.14	-6.178	3.17e-09	0.000101909	2	157629005	cg09667023	157629058	-1	ACVR1C	-53	STAD
ENSG00000123612.14	-5.47	1.51e-08	0.000485435	2	157629005	cg18156033	157629067	-1	ACVR1C	-62	STAD
ENSG00000123612.14	-3.541	2.52e-07	0.0081013	2	157629005	cg16155655	157629181	-1	ACVR1C	-176	STAD
ENSG00000123612.14	-4.574	9.42e-08	0.00302834	2	157629005	cg08651064	157629265	-1	ACVR1C	-260	STAD
ENSG00000123612.14	-9.862	1.63e-07	0.00547403	2	157629005	cg07947490	157628179	-1	ACVR1C	826	THCA
ENSG00000121989.13	-2.187	6.09e-21	2.03747e-16	2	147844517	cg14420245	147843525	1	ACVR2A	-992	BLCA
ENSG00000121989.13	-0.528	1.89e-12	6.31543e-08	2	147844517	cg14420245	147843525	1	ACVR2A	-992	BRCA
ENSG00000121989.13	-2.529	6.83e-08	0.00228224	2	147844517	cg21579828	147844168	1	ACVR2A	-349	BRCA
ENSG00000121989.13	-5.789	6.11e-10	2.04166e-05	2	147844517	cg06907069	147845128	1	ACVR2A	611	BRCA
ENSG00000121989.13	-1.883	6.95e-07	0.0232234	2	147844517	cg07526221	147845223	1	ACVR2A	706	BRCA
ENSG00000121989.13	-1.009	8.31e-15	2.7831e-10	2	147844517	cg14420245	147843525	1	ACVR2A	-992	HNSC
ENSG00000121989.13	-8.525	5.08e-07	0.0170134	2	147844517	cg07526221	147845223	1	ACVR2A	706	HNSC
ENSG00000121989.13	-5.712	1.03e-07	0.00344545	2	147844517	cg06907069	147845128	1	ACVR2A	611	LIHC
ENSG00000121989.13	-16.892	1.32e-06	0.0441553	2	147844517	cg14926149	147845249	1	ACVR2A	732	LIHC
ENSG00000121989.13	-0.823	1.97e-13	6.58275e-09	2	147844517	cg14420245	147843525	1	ACVR2A	-992	LUAD
ENSG00000121989.13	-1.078	3.84e-10	1.28763e-05	2	147844517	cg14420245	147843525	1	ACVR2A	-992	LUSC
ENSG00000121989.13	-6.784	2.87e-11	9.62512e-07	2	147844517	cg06907069	147845128	1	ACVR2A	611	PRAD
ENSG00000121989.13	-2.875	6.86e-07	0.0230064	2	147844517	cg07526221	147845223	1	ACVR2A	706	PRAD
ENSG00000121989.13	-4.666	1.31e-07	0.00439335	2	147844517	cg23727674	147845423	1	ACVR2A	906	PRAD
ENSG00000121989.13	-3.64	9.64e-07	0.0309907	2	147844517	cg22464182	147845055	1	ACVR2A	538	STAD
ENSG00000121989.13	-6.246	1.04e-06	0.0334339	2	147844517	cg06907069	147845128	1	ACVR2A	611	STAD
ENSG00000121989.13	-8.318	1.25e-06	0.040185	2	147844517	cg14926149	147845249	1	ACVR2A	732	STAD
ENSG00000121989.13	-0.813	8.84e-10	2.96715e-05	2	147844517	cg14420245	147843525	1	ACVR2A	-992	UCEC
ENSG00000114739.12	-1.966	1e-29	3.3456e-25	3	38453851	cg27244524	38453031	1	ACVR2B	-820	BLCA
ENSG00000114739.12	-1.079	5.27e-28	1.76097e-23	3	38453851	cg27244524	38453031	1	ACVR2B	-820	BRCA
ENSG00000114739.12	-4.233	2.1e-09	7.01715e-05	3	38453851	cg12616721	38453445	1	ACVR2B	-406	BRCA
ENSG00000114739.12	-11.477	7.62e-11	2.54622e-06	3	38453851	cg05359028	38453524	1	ACVR2B	-327	BRCA
ENSG00000114739.12	-16.664	4.43e-08	0.00148028	3	38453851	cg01334818	38454833	1	ACVR2B	982	BRCA
ENSG00000114739.12	-0.911	6.7e-08	0.0022439	3	38453851	cg27244524	38453031	1	ACVR2B	-820	HNSC
ENSG00000114739.12	2.831	4.17e-19	1.40262e-14	3	38453851	cg27244524	38453031	1	ACVR2B	-820	LGG
ENSG00000114739.12	1.056	7.77e-10	2.61352e-05	3	38453851	cg12616721	38453445	1	ACVR2B	-406	LGG
ENSG00000114739.12	-1.288	6.15e-12	2.05724e-07	3	38453851	cg27244524	38453031	1	ACVR2B	-820	LIHC
ENSG00000114739.12	-0.946	8.86e-10	2.96057e-05	3	38453851	cg27244524	38453031	1	ACVR2B	-820	LUAD
ENSG00000114739.12	-0.955	1.6e-08	0.000536512	3	38453851	cg27244524	38453031	1	ACVR2B	-820	LUSC
ENSG00000114739.12	-4.492	1.3e-06	0.0417924	3	38453851	cg25751266	38453893	1	ACVR2B	42	STAD
ENSG00000114739.12	-0.793	1.82e-07	0.00610883	3	38453851	cg27244524	38453031	1	ACVR2B	-820	UCEC
ENSG00000139567.11	-5.503	3.78e-07	0.0127114	12	51906908	cg03035704	51908185	1	ACVRL1	1277	ACC
ENSG00000139567.11	0.821	4.7e-09	0.000157243	12	51906908	cg19232929	51905739	1	ACVRL1	-1169	BLCA
ENSG00000139567.11	-0.485	2.65e-09	8.85497e-05	12	51906908	cg12193731	51907126	1	ACVRL1	218	BRCA
ENSG00000139567.11	-1.199	1.14e-12	3.80931e-08	12	51906908	cg25749512	51907795	1	ACVRL1	887	BRCA
ENSG00000139567.11	-2.379	7.89e-29	2.63644e-24	12	51906908	cg03035704	51908185	1	ACVRL1	1277	BRCA
ENSG00000139567.11	-0.804	1.1e-07	0.00367565	12	51906908	cg19232929	51905739	1	ACVRL1	-1169	BRCA
ENSG00000139567.11	-1.464	2.44e-17	8.15326e-13	12	51906908	cg23640701	51907849	1	ACVRL1	941	BRCA
ENSG00000139567.11	-1.936	2.79e-09	8.87415e-05	12	51906908	cg25749512	51907795	1	ACVRL1	887	CESC
ENSG00000139567.11	-0.897	8.45e-09	0.000268769	12	51906908	cg12193731	51907126	1	ACVRL1	218	CESC
ENSG00000139567.11	-1.475	1.35e-07	0.00429395	12	51906908	cg23640701	51907849	1	ACVRL1	941	CESC
ENSG00000139567.11	-1.588	6.34e-27	2.12162e-22	12	51906908	cg12193731	51907126	1	ACVRL1	218	COAD
ENSG00000139567.11	-1.89	3.83e-16	1.28167e-11	12	51906908	cg25749512	51907795	1	ACVRL1	887	COAD
ENSG00000139567.11	-2.995	7.82e-19	2.61688e-14	12	51906908	cg03035704	51908185	1	ACVRL1	1277	COAD
ENSG00000139567.11	-1.957	3.45e-25	1.15451e-20	12	51906908	cg26372400	51907137	1	ACVRL1	229	COAD
ENSG00000139567.11	-1.831	4.08e-25	1.36533e-20	12	51906908	cg23640701	51907849	1	ACVRL1	941	COAD
ENSG00000139567.11	-6.059	1.27e-08	0.000414795	12	51906908	cg03035704	51908185	1	ACVRL1	1277	GBM
ENSG00000139567.11	-0.704	3.72e-07	0.0124587	12	51906908	cg12193731	51907126	1	ACVRL1	218	HNSC
ENSG00000139567.11	-1.552	6.61e-08	0.00221376	12	51906908	cg25749512	51907795	1	ACVRL1	887	HNSC
ENSG00000139567.11	-1.265	3.18e-07	0.0106501	12	51906908	cg23640701	51907849	1	ACVRL1	941	HNSC
ENSG00000139567.11	-4.353	4.23e-41	1.42263e-36	12	51906908	cg03035704	51908185	1	ACVRL1	1277	KIRC
ENSG00000139567.11	-3.501	2.57e-18	8.64342e-14	12	51906908	cg19232929	51905739	1	ACVRL1	-1169	KIRC
ENSG00000139567.11	-1.31	5.95e-11	2.0011e-06	12	51906908	cg23640701	51907849	1	ACVRL1	941	KIRC
ENSG00000139567.11	-0.875	2.84e-07	0.00951968	12	51906908	cg12193731	51907126	1	ACVRL1	218	KIRP
ENSG00000139567.11	-4.218	5.94e-17	1.99109e-12	12	51906908	cg03035704	51908185	1	ACVRL1	1277	KIRP
ENSG00000139567.11	-1.357	1.37e-10	4.59224e-06	12	51906908	cg23640701	51907849	1	ACVRL1	941	KIRP
ENSG00000139567.11	-1.161	1.13e-08	0.000380087	12	51906908	cg25749512	51907795	1	ACVRL1	887	LGG
ENSG00000139567.11	-4.273	5.79e-20	1.94752e-15	12	51906908	cg03035704	51908185	1	ACVRL1	1277	LGG
ENSG00000139567.11	-4.663	3.24e-09	0.000108981	12	51906908	cg19232929	51905739	1	ACVRL1	-1169	LGG
ENSG00000139567.11	-1.153	1.03e-07	0.00346451	12	51906908	cg23640701	51907849	1	ACVRL1	941	LGG
ENSG00000139567.11	-1.348	5.07e-09	0.000169597	12	51906908	cg25749512	51907795	1	ACVRL1	887	LIHC
ENSG00000139567.11	-1.284	2.4e-08	0.000802824	12	51906908	cg23640701	51907849	1	ACVRL1	941	LIHC
ENSG00000139567.11	-0.788	7.54e-09	0.000251949	12	51906908	cg12193731	51907126	1	ACVRL1	218	LUAD
ENSG00000139567.11	-1.491	5.82e-07	0.0194475	12	51906908	cg25749512	51907795	1	ACVRL1	887	LUAD
ENSG00000139567.11	-1.465	1.6e-07	0.00536512	12	51906908	cg25749512	51907795	1	ACVRL1	887	LUSC
ENSG00000139567.11	-4.062	1.11e-07	0.00373226	12	51906908	cg03035704	51908185	1	ACVRL1	1277	MESO
ENSG00000139567.11	-1.209	1.44e-13	4.77706e-09	12	51906908	cg12193731	51907126	1	ACVRL1	218	PAAD
ENSG00000139567.11	-1.872	4.04e-07	0.0134023	12	51906908	cg25749512	51907795	1	ACVRL1	887	PAAD
ENSG00000139567.11	-3.023	1.37e-13	4.54484e-09	12	51906908	cg03035704	51908185	1	ACVRL1	1277	PAAD
ENSG00000139567.11	-1.201	2.87e-08	0.000952094	12	51906908	cg26372400	51907137	1	ACVRL1	229	PAAD
ENSG00000139567.11	-3.341	9.33e-14	3.11249e-09	12	51906908	cg03035704	51908185	1	ACVRL1	1277	PCPG
ENSG00000139567.11	-0.732	3.01e-09	0.000100946	12	51906908	cg12193731	51907126	1	ACVRL1	218	PRAD
ENSG00000139567.11	-2.834	4.92e-26	1.65002e-21	12	51906908	cg25749512	51907795	1	ACVRL1	887	PRAD
ENSG00000139567.11	-5.932	6.6e-49	2.21344e-44	12	51906908	cg03035704	51908185	1	ACVRL1	1277	PRAD
ENSG00000139567.11	-3.639	6.69e-22	2.24363e-17	12	51906908	cg19232929	51905739	1	ACVRL1	-1169	PRAD
ENSG00000139567.11	-4.328	1.77e-38	5.93605e-34	12	51906908	cg23640701	51907849	1	ACVRL1	941	PRAD
ENSG00000139567.11	-1.684	9.08e-07	0.0302119	12	51906908	cg03035704	51908185	1	ACVRL1	1277	READ
ENSG00000139567.11	-1.887	2.12e-07	0.00705388	12	51906908	cg23640701	51907849	1	ACVRL1	941	READ
ENSG00000139567.11	-2.185	5.24e-10	1.72008e-05	12	51906908	cg12193731	51907126	1	ACVRL1	218	SARC
ENSG00000139567.11	-2.239	9.83e-09	0.00032268	12	51906908	cg25749512	51907795	1	ACVRL1	887	SARC
ENSG00000139567.11	-3.284	3.78e-47	1.24082e-42	12	51906908	cg03035704	51908185	1	ACVRL1	1277	SARC
ENSG00000139567.11	-1.767	6.72e-21	2.20591e-16	12	51906908	cg19232929	51905739	1	ACVRL1	-1169	SARC
ENSG00000139567.11	-2.6	1.27e-06	0.041689	12	51906908	cg26372400	51907137	1	ACVRL1	229	SARC
ENSG00000139567.11	-2.471	3.62e-24	1.1883e-19	12	51906908	cg23640701	51907849	1	ACVRL1	941	SARC
ENSG00000139567.11	-1.474	3.79e-13	1.21841e-08	12	51906908	cg23640701	51907849	1	ACVRL1	941	STAD
ENSG00000139567.11	-0.935	4.71e-13	1.51417e-08	12	51906908	cg12193731	51907126	1	ACVRL1	218	STAD
ENSG00000139567.11	-1.893	4.26e-14	1.3695e-09	12	51906908	cg25749512	51907795	1	ACVRL1	887	STAD
ENSG00000139567.11	-1.092	9.33e-12	2.99941e-07	12	51906908	cg26372400	51907137	1	ACVRL1	229	STAD
ENSG00000139567.11	-0.828	3.69e-11	1.18626e-06	12	51906908	cg07170824	51907522	1	ACVRL1	614	STAD
ENSG00000139567.11	-2.955	8.58e-14	2.7583e-09	12	51906908	cg03035704	51908185	1	ACVRL1	1277	STAD
ENSG00000139567.11	-5.634	2.37e-60	7.95917e-56	12	51906908	cg03035704	51908185	1	ACVRL1	1277	THCA
ENSG00000139567.11	-2.39	1.83e-07	0.0061477	12	51906908	cg03035704	51908185	1	ACVRL1	1277	UCS
ENSG00000063761.14	-4.598	3.05e-07	0.0101916	14	77800083	cg18985109	77799932	1	ADCK1	-151	BRCA
ENSG00000063761.14	-6.982	1.13e-06	0.0378448	14	77800083	cg18985109	77799932	1	ADCK1	-151	HNSC
ENSG00000063761.14	-4.544	2.27e-08	0.000763537	14	77800083	cg18985109	77799932	1	ADCK1	-151	LGG
ENSG00000063761.14	-10.02	8.35e-08	0.00274097	14	77800083	cg18985109	77799932	1	ADCK1	-151	SARC
ENSG00000133597.8	-0.726	6.27e-13	2.09769e-08	7	140673153	cg17381426	140674324	1	ADCK2	1171	BLCA
ENSG00000133597.8	-4.467	1.32e-07	0.00441078	7	140673153	cg24524451	140672924	1	ADCK2	-229	BRCA
ENSG00000133597.8	-0.614	1.84e-13	6.14836e-09	7	140673153	cg17381426	140674324	1	ADCK2	1171	BRCA
ENSG00000133597.8	-0.575	9.41e-08	0.00314896	7	140673153	cg17381426	140674324	1	ADCK2	1171	COAD
ENSG00000133597.8	-1.276	2.69e-13	9.04808e-09	7	140673153	cg18018798	140673228	1	ADCK2	75	LGG
ENSG00000133597.8	-1.144	6.85e-16	2.30407e-11	7	140673153	cg05561993	140673232	1	ADCK2	79	LGG
ENSG00000133597.8	-0.546	4.7e-18	1.58089e-13	7	140673153	cg13980308	140673434	1	ADCK2	281	LGG
ENSG00000133597.8	-0.739	2.56e-16	8.61082e-12	7	140673153	cg09909351	140673491	1	ADCK2	338	LGG
ENSG00000133597.8	-0.562	5.29e-09	0.000177934	7	140673153	cg23214464	140673795	1	ADCK2	642	LGG
ENSG00000133597.8	-1.453	1.24e-08	0.000417086	7	140673153	cg17381426	140674324	1	ADCK2	1171	LGG
ENSG00000133597.8	-11.478	9.42e-10	3.15871e-05	7	140673153	cg24524451	140672924	1	ADCK2	-229	LUSC
ENSG00000133597.8	-27.346	1.19e-06	0.0399031	7	140673153	cg07591089	140672954	1	ADCK2	-199	LUSC
ENSG00000133597.8	-51.497	2.9e-07	0.00972428	7	140673153	cg18018798	140673228	1	ADCK2	75	LUSC
ENSG00000173137.10	-1.351	1.49e-06	0.0498494	8	144373101	cg04548483	144373458	1	ADCK5	357	BLCA
ENSG00000173137.10	15.746	2.41e-10	8.06169e-06	8	144373101	cg10533536	144373737	1	ADCK5	636	LIHC
ENSG00000173137.10	1.677	3.56e-09	0.000119139	8	144373101	cg04548483	144373458	1	ADCK5	357	THYM
ENSG00000142208.14	-13.087	2.45e-16	8.19672e-12	14	104795751	cg07197515	104795226	-1	AKT1	525	BLCA
ENSG00000142208.14	-15.265	7.13e-18	2.38249e-13	14	104795751	cg07197515	104795226	-1	AKT1	525	BRCA
ENSG00000142208.14	-0.461	8.29e-08	0.0027701	14	104795751	cg13774825	104796853	-1	AKT1	-1102	BRCA
ENSG00000142208.14	-10.31	4.18e-07	0.0132953	14	104795751	cg07197515	104795226	-1	AKT1	525	CESC
ENSG00000142208.14	-12.026	5.29e-11	1.77025e-06	14	104795751	cg07197515	104795226	-1	AKT1	525	COAD
ENSG00000142208.14	-12.092	2.48e-15	8.30577e-11	14	104795751	cg07197515	104795226	-1	AKT1	525	HNSC
ENSG00000142208.14	-6.722	7.75e-07	0.0260679	14	104795751	cg07197515	104795226	-1	AKT1	525	LGG
ENSG00000142208.14	-18.657	8.9e-25	2.97714e-20	14	104795751	cg07197515	104795226	-1	AKT1	525	LIHC
ENSG00000142208.14	-3.835	7.19e-07	0.0240254	14	104795751	cg07197515	104795226	-1	AKT1	525	LUAD
ENSG00000142208.14	-23.189	4.11e-21	1.37817e-16	14	104795751	cg07197515	104795226	-1	AKT1	525	LUSC
ENSG00000142208.14	-20.527	8.07e-20	2.64906e-15	14	104795751	cg07197515	104795226	-1	AKT1	525	SARC
ENSG00000142208.14	-0.709	3.6e-12	1.20899e-07	14	104795751	cg05726935	104797184	-1	AKT1	-1433	THCA
ENSG00000142208.14	0.5	4.47e-11	1.49593e-06	14	104795751	cg13774825	104796853	-1	AKT1	-1102	THYM
ENSG00000142208.14	0.584	1.49e-07	0.00498643	14	104795751	cg05726935	104797184	-1	AKT1	-1433	THYM
ENSG00000105221.15	-18.065	1.04e-07	0.00349731	19	40285536	cg22973042	40284683	-1	AKT2	853	ACC
ENSG00000105221.15	-9.125	3.77e-19	1.26129e-14	19	40285536	cg22973042	40284683	-1	AKT2	853	BLCA
ENSG00000105221.15	-41.207	1.13e-16	3.78053e-12	19	40285536	cg11812023	40285404	-1	AKT2	132	BLCA
ENSG00000105221.15	13.362	1.69e-08	0.000565406	19	40285536	cg15799967	40285528	-1	AKT2	8	BLCA
ENSG00000105221.15	-6.308	2.96e-14	9.91334e-10	19	40285536	cg22973042	40284683	-1	AKT2	853	HNSC
ENSG00000105221.15	-5.048	9.57e-25	3.21897e-20	19	40285536	cg22973042	40284683	-1	AKT2	853	LGG
ENSG00000105221.15	-25.862	1.7e-12	5.71812e-08	19	40285536	cg08874471	40285413	-1	AKT2	123	LGG
ENSG00000105221.15	-22.104	3.99e-19	1.34208e-14	19	40285536	cg12299213	40285475	-1	AKT2	61	LGG
ENSG00000105221.15	18.87	1.47e-14	4.94449e-10	19	40285536	cg15799967	40285528	-1	AKT2	8	LGG
ENSG00000105221.15	-0.627	7.17e-08	0.00239844	19	40285536	cg17359753	40284257	-1	AKT2	1279	LIHC
ENSG00000105221.15	-10.595	1.84e-18	6.16989e-14	19	40285536	cg22973042	40284683	-1	AKT2	853	LUSC
ENSG00000105221.15	-51.303	8.77e-24	2.94076e-19	19	40285536	cg11812023	40285404	-1	AKT2	132	LUSC
ENSG00000105221.15	-58.9	2.07e-18	6.94112e-14	19	40285536	cg08874471	40285413	-1	AKT2	123	LUSC
ENSG00000105221.15	30.214	1.65e-07	0.00553278	19	40285536	cg11794814	40285423	-1	AKT2	113	LUSC
ENSG00000105221.15	-30.035	8.42e-15	2.82339e-10	19	40285536	cg12299213	40285475	-1	AKT2	61	LUSC
ENSG00000105221.15	27.405	4.39e-17	1.47205e-12	19	40285536	cg15799967	40285528	-1	AKT2	8	LUSC
ENSG00000105221.15	-0.5	4.29e-09	0.000143874	19	40285536	cg17359753	40284257	-1	AKT2	1279	PRAD
ENSG00000105221.15	-3.495	5.73e-08	0.00188093	19	40285536	cg22973042	40284683	-1	AKT2	853	SARC
ENSG00000105221.15	-28.561	1.01e-08	0.000331543	19	40285536	cg11812023	40285404	-1	AKT2	132	SARC
ENSG00000105221.15	-53.663	6e-12	1.96956e-07	19	40285536	cg08874471	40285413	-1	AKT2	123	SARC
ENSG00000105221.15	-28.923	7.57e-11	2.48493e-06	19	40285536	cg12299213	40285475	-1	AKT2	61	SARC
ENSG00000105221.15	-0.377	7.22e-07	0.0237004	19	40285536	cg26862316	40286705	-1	AKT2	-1169	SARC
ENSG00000105221.15	-2.677	2.31e-08	0.000742619	19	40285536	cg22973042	40284683	-1	AKT2	853	STAD
ENSG00000105221.15	-39.721	3.78e-13	1.21519e-08	19	40285536	cg11812023	40285404	-1	AKT2	132	STAD
ENSG00000105221.15	24.266	2.45e-08	0.000787626	19	40285536	cg11794814	40285423	-1	AKT2	113	STAD
ENSG00000105221.15	-5.513	4.54e-15	1.45952e-10	19	40285536	cg25333225	40285750	-1	AKT2	-214	STAD
ENSG00000105221.15	-8.678	6.07e-18	2.0374e-13	19	40285536	cg22973042	40284683	-1	AKT2	853	UCEC
ENSG00000105221.15	-25.109	7.5e-08	0.00251738	19	40285536	cg11812023	40285404	-1	AKT2	132	UCEC
ENSG00000105221.15	11.365	2.06e-07	0.00691439	19	40285536	cg15799967	40285528	-1	AKT2	8	UCEC
ENSG00000105221.15	-20.171	1.03e-06	0.0346018	19	40285536	cg22973042	40284683	-1	AKT2	853	UCS
ENSG00000105221.15	-86.115	1.85e-07	0.00621489	19	40285536	cg11812023	40285404	-1	AKT2	132	UCS
ENSG00000105221.15	-91.26	1.61e-07	0.00540863	19	40285536	cg12299213	40285475	-1	AKT2	61	UCS
ENSG00000105221.15	51.243	3.7e-09	0.000124298	19	40285536	cg15799967	40285528	-1	AKT2	8	UCS
ENSG00000117020.15	-7.334	1.33e-06	0.0444965	1	243851079	cg25664402	243850605	-1	AKT3	474	BLCA
ENSG00000117020.15	1.452	4.76e-12	1.59251e-07	1	243851079	cg07343703	243851921	-1	AKT3	-842	BLCA
ENSG00000117020.15	-1.037	3.04e-10	1.01582e-05	1	243851079	cg19712965	243849703	-1	AKT3	1376	BRCA
ENSG00000117020.15	-3.208	2.97e-08	0.000992426	1	243851079	cg25664402	243850605	-1	AKT3	474	BRCA
ENSG00000117020.15	-1.735	3.28e-09	0.000109601	1	243851079	cg15384856	243850907	-1	AKT3	172	BRCA
ENSG00000117020.15	-1.396	2.76e-15	9.22254e-11	1	243851079	cg21452805	243851162	-1	AKT3	-83	BRCA
ENSG00000117020.15	-1.268	9.2e-21	3.07418e-16	1	243851079	cg20681578	243851233	-1	AKT3	-154	BRCA
ENSG00000117020.15	1.598	6.72e-10	2.24878e-05	1	243851079	cg07343703	243851921	-1	AKT3	-842	COAD
ENSG00000117020.15	1.958	5.69e-10	1.8934e-05	1	243851079	cg07343703	243851921	-1	AKT3	-842	ESCA
ENSG00000117020.15	-1.155	6.96e-07	0.0233097	1	243851079	cg19712965	243849703	-1	AKT3	1376	HNSC
ENSG00000117020.15	-1.309	8.39e-08	0.00280989	1	243851079	cg20681578	243851233	-1	AKT3	-154	HNSC
ENSG00000117020.15	-1.096	2.79e-07	0.00933283	1	243851079	cg15384856	243850907	-1	AKT3	172	LIHC
ENSG00000117020.15	-0.997	4.08e-10	1.3648e-05	1	243851079	cg20681578	243851233	-1	AKT3	-154	LIHC
ENSG00000117020.15	1.186	1.72e-11	5.75357e-07	1	243851079	cg07343703	243851921	-1	AKT3	-842	LIHC
ENSG00000117020.15	-4.22	2.06e-07	0.00690759	1	243851079	cg20681578	243851233	-1	AKT3	-154	LUSC
ENSG00000117020.15	-1.106	1.33e-08	0.000441214	1	243851079	cg19712965	243849703	-1	AKT3	1376	PAAD
ENSG00000117020.15	-2.688	4.1e-10	1.36013e-05	1	243851079	cg15384856	243850907	-1	AKT3	172	PAAD
ENSG00000117020.15	-1.542	2.96e-09	9.8195e-05	1	243851079	cg21452805	243851162	-1	AKT3	-83	PAAD
ENSG00000117020.15	-1.486	2.94e-10	9.75316e-06	1	243851079	cg20681578	243851233	-1	AKT3	-154	PAAD
ENSG00000117020.15	1.146	3.45e-07	0.011445	1	243851079	cg07343703	243851921	-1	AKT3	-842	PAAD
ENSG00000117020.15	-10.824	1.51e-07	0.00503736	1	243851079	cg20681578	243851233	-1	AKT3	-154	PCPG
ENSG00000117020.15	-4.157	1.34e-09	4.39868e-05	1	243851079	cg20681578	243851233	-1	AKT3	-154	SARC
ENSG00000117020.15	-1.335	4.31e-07	0.0138558	1	243851079	cg15384856	243850907	-1	AKT3	172	STAD
ENSG00000117020.15	-1.167	5.15e-11	1.65562e-06	1	243851079	cg20681578	243851233	-1	AKT3	-154	STAD
ENSG00000117020.15	2.152	8.43e-23	2.71008e-18	1	243851079	cg07343703	243851921	-1	AKT3	-842	STAD
ENSG00000171094.14	-1.655	1.65e-11	5.51347e-07	2	29921566	cg06905692	29921509	-1	ALK	57	BRCA
ENSG00000171094.14	-1.357	2.64e-07	0.00882156	2	29921566	cg25999722	29921699	-1	ALK	-133	BRCA
ENSG00000171094.14	-1.383	1.05e-06	0.0350857	2	29921566	cg12740757	29921756	-1	ALK	-190	BRCA
ENSG00000171094.14	1.826	4e-09	0.00013366	2	29921566	cg06611768	29922285	-1	ALK	-719	BRCA
ENSG00000171094.14	-2.281	5.92e-07	0.0188297	2	29921566	cg06905692	29921509	-1	ALK	57	CESC
ENSG00000171094.14	-5.221	3.16e-07	0.0105746	2	29921566	cg02355885	29920123	-1	ALK	1443	COAD
ENSG00000171094.14	-2.037	9.69e-07	0.0322444	2	29921566	cg02355885	29920123	-1	ALK	1443	ESCA
ENSG00000171094.14	-2.375	5.33e-09	0.000177361	2	29921566	cg18277754	29921285	-1	ALK	281	ESCA
ENSG00000171094.14	-2.497	9.75e-11	3.24441e-06	2	29921566	cg06905692	29921509	-1	ALK	57	ESCA
ENSG00000171094.14	-2.03	5.9e-08	0.00196328	2	29921566	cg12740757	29921756	-1	ALK	-190	ESCA
ENSG00000171094.14	-2.188	1.02e-09	3.41608e-05	2	29921566	cg02355885	29920123	-1	ALK	1443	HNSC
ENSG00000171094.14	-3.806	4.3e-08	0.00144011	2	29921566	cg07443217	29920718	-1	ALK	848	HNSC
ENSG00000171094.14	-2.553	2.67e-08	0.00089421	2	29921566	cg18277754	29921285	-1	ALK	281	HNSC
ENSG00000171094.14	-2.424	4.3e-07	0.0144011	2	29921566	cg06905692	29921509	-1	ALK	57	HNSC
ENSG00000171094.14	2.932	2.88e-08	0.000964541	2	29921566	cg06611768	29922285	-1	ALK	-719	HNSC
ENSG00000171094.14	2.727	3.11e-10	1.03921e-05	2	29921566	cg06611768	29922285	-1	ALK	-719	LUAD
ENSG00000171094.14	-3.907	1.07e-10	3.54962e-06	2	29921566	cg02355885	29920123	-1	ALK	1443	PAAD
ENSG00000171094.14	-5.15	1.2e-06	0.0398088	2	29921566	cg12976501	29920872	-1	ALK	694	PAAD
ENSG00000171094.14	-6.71	1.09e-06	0.0363624	2	29921566	cg07443217	29920718	-1	ALK	848	PCPG
ENSG00000171094.14	-7.067	4.46e-07	0.0148786	2	29921566	cg18277754	29921285	-1	ALK	281	PCPG
ENSG00000171094.14	-6.823	3.22e-07	0.0107419	2	29921566	cg06905692	29921509	-1	ALK	57	PCPG
ENSG00000171094.14	-8.027	2.34e-07	0.00780624	2	29921566	cg13552710	29921680	-1	ALK	-114	PCPG
ENSG00000171094.14	-7.065	8.55e-07	0.0285228	2	29921566	cg25999722	29921699	-1	ALK	-133	PCPG
ENSG00000171094.14	-8.687	1.04e-06	0.0346944	2	29921566	cg12740757	29921756	-1	ALK	-190	PCPG
ENSG00000171094.14	-7.026	1.09e-06	0.0363624	2	29921566	cg18022777	29921784	-1	ALK	-218	PCPG
ENSG00000171094.14	-3.044	2.05e-14	6.88083e-10	2	29921566	cg02355885	29920123	-1	ALK	1443	UCEC
ENSG00000171094.14	-8.453	1.33e-09	4.46414e-05	2	29921566	cg07443217	29920718	-1	ALK	848	UCEC
ENSG00000171094.14	-4.428	2.5e-09	8.39125e-05	2	29921566	cg12976501	29920872	-1	ALK	694	UCEC
ENSG00000171094.14	-3.588	8.19e-18	2.74897e-13	2	29921566	cg18277754	29921285	-1	ALK	281	UCEC
ENSG00000171094.14	-4.389	1.44e-11	4.83336e-07	2	29921566	cg06905692	29921509	-1	ALK	57	UCEC
ENSG00000073331.16	-1.709	6.46e-09	0.000215861	4	112285509	cg14018231	112286198	1	ALPK1	689	BRCA
ENSG00000073331.16	-1.307	6.79e-15	2.26888e-10	4	112285509	cg22931402	112286261	1	ALPK1	752	BRCA
ENSG00000073331.16	-1.04	6.99e-11	2.35116e-06	4	112285509	cg20656602	112286078	1	ALPK1	569	LGG
ENSG00000073331.16	-0.895	5.07e-13	1.70535e-08	4	112285509	cg14018231	112286198	1	ALPK1	689	LGG
ENSG00000073331.16	-1.392	4.9e-30	1.64816e-25	4	112285509	cg22931402	112286261	1	ALPK1	752	LGG
ENSG00000073331.16	-13.3	3.26e-11	1.08147e-06	4	112285509	cg14018231	112286198	1	ALPK1	689	PAAD
ENSG00000073331.16	-9.002	1.03e-08	0.000345719	4	112285509	cg14018231	112286198	1	ALPK1	689	UCEC
ENSG00000198796.6	2.013	9.24e-09	0.000309133	18	58628957	cg25407077	58629311	-1	ALPK2	-354	BLCA
ENSG00000198796.6	4.109	2.5e-08	0.0008364	18	58628957	cg02269083	58629374	-1	ALPK2	-417	BLCA
ENSG00000198796.6	-1.608	6.59e-07	0.0220706	18	58628957	cg02269083	58629374	-1	ALPK2	-417	HNSC
ENSG00000198796.6	-3.07	1.37e-15	4.59388e-11	18	58628957	cg00031779	58629010	-1	ALPK2	-53	LUSC
ENSG00000198796.6	-1.62	4.72e-07	0.0158271	18	58628957	cg02269083	58629374	-1	ALPK2	-417	LUSC
ENSG00000198796.6	2.572	2.03e-07	0.00666368	18	58628957	cg27555092	58629121	-1	ALPK2	-164	SARC
ENSG00000198796.6	3.014	9.17e-09	0.000301014	18	58628957	cg07910680	58629216	-1	ALPK2	-259	SARC
ENSG00000136383.6	-5.296	1.02e-11	3.43006e-07	15	84816680	cg07251857	84816985	1	ALPK3	305	ACC
ENSG00000136383.6	-3.255	5e-15	1.6814e-10	15	84816680	cg06532379	84817087	1	ALPK3	407	ACC
ENSG00000136383.6	-4.333	2.08e-28	6.95032e-24	15	84816680	cg07251857	84816985	1	ALPK3	305	BRCA
ENSG00000136383.6	-1.741	2.76e-19	9.22254e-15	15	84816680	cg06532379	84817087	1	ALPK3	407	BRCA
ENSG00000136383.6	-6.219	1.48e-66	4.70744e-62	15	84816680	cg07251857	84816985	1	ALPK3	305	CESC
ENSG00000136383.6	-4.592	2.11e-51	6.71128e-47	15	84816680	cg06532379	84817087	1	ALPK3	407	CESC
ENSG00000136383.6	-5.817	1.21e-34	4.04914e-30	15	84816680	cg07251857	84816985	1	ALPK3	305	COAD
ENSG00000136383.6	-3.967	2.55e-37	8.53332e-33	15	84816680	cg06532379	84817087	1	ALPK3	407	COAD
ENSG00000136383.6	-4.482	6.73e-15	2.23947e-10	15	84816680	cg07251857	84816985	1	ALPK3	305	ESCA
ENSG00000136383.6	-3.521	1.82e-16	6.05623e-12	15	84816680	cg06532379	84817087	1	ALPK3	407	ESCA
ENSG00000136383.6	-3.38	9.8e-12	3.28212e-07	15	84816680	cg07251857	84816985	1	ALPK3	305	HNSC
ENSG00000136383.6	-3.386	3.38e-19	1.132e-14	15	84816680	cg06532379	84817087	1	ALPK3	407	HNSC
ENSG00000136383.6	-3.826	3.96e-30	1.33183e-25	15	84816680	cg06271561	84816622	1	ALPK3	-58	KIRC
ENSG00000136383.6	-4.611	3.95e-46	1.32846e-41	15	84816680	cg07251857	84816985	1	ALPK3	305	KIRC
ENSG00000136383.6	-4.487	4.69e-58	1.57734e-53	15	84816680	cg06532379	84817087	1	ALPK3	407	KIRC
ENSG00000136383.6	-5.924	1.4e-27	4.6928e-23	15	84816680	cg06271561	84816622	1	ALPK3	-58	KIRP
ENSG00000136383.6	-5.613	9.22e-72	3.09054e-67	15	84816680	cg07251857	84816985	1	ALPK3	305	KIRP
ENSG00000136383.6	-5.041	6.5e-81	2.1788e-76	15	84816680	cg06532379	84817087	1	ALPK3	407	KIRP
ENSG00000136383.6	-4.476	1.29e-25	4.33904e-21	15	84816680	cg13061976	84815769	1	ALPK3	-911	LGG
ENSG00000136383.6	-4.134	9e-36	3.02724e-31	15	84816680	cg06271561	84816622	1	ALPK3	-58	LGG
ENSG00000136383.6	-3.474	6.59e-37	2.21661e-32	15	84816680	cg07251857	84816985	1	ALPK3	305	LGG
ENSG00000136383.6	-2.284	5.38e-44	1.80962e-39	15	84816680	cg06532379	84817087	1	ALPK3	407	LGG
ENSG00000136383.6	-3.006	3.79e-19	1.26779e-14	15	84816680	cg06271561	84816622	1	ALPK3	-58	LIHC
ENSG00000136383.6	-4.529	3.55e-55	1.18751e-50	15	84816680	cg07251857	84816985	1	ALPK3	305	LIHC
ENSG00000136383.6	-3.918	1.16e-67	3.88032e-63	15	84816680	cg06532379	84817087	1	ALPK3	407	LIHC
ENSG00000136383.6	-2.67	9.17e-10	3.06416e-05	15	84816680	cg06271561	84816622	1	ALPK3	-58	LUAD
ENSG00000136383.6	-6.364	3.04e-92	1.01582e-87	15	84816680	cg07251857	84816985	1	ALPK3	305	LUAD
ENSG00000136383.6	-5.469	7.67e-58	2.56293e-53	15	84816680	cg06532379	84817087	1	ALPK3	407	LUAD
ENSG00000136383.6	-2.159	3.61e-10	1.21051e-05	15	84816680	cg06271561	84816622	1	ALPK3	-58	LUSC
ENSG00000136383.6	-5.754	2.18e-37	7.30998e-33	15	84816680	cg07251857	84816985	1	ALPK3	305	LUSC
ENSG00000136383.6	-3.944	3.89e-41	1.30439e-36	15	84816680	cg06532379	84817087	1	ALPK3	407	LUSC
ENSG00000136383.6	-3.977	1.87e-16	6.20354e-12	15	84816680	cg07251857	84816985	1	ALPK3	305	PAAD
ENSG00000136383.6	-4.022	1.71e-21	5.67275e-17	15	84816680	cg06532379	84817087	1	ALPK3	407	PAAD
ENSG00000136383.6	-4.536	5.39e-10	1.79341e-05	15	84816680	cg07251857	84816985	1	ALPK3	305	READ
ENSG00000136383.6	-2.527	1.12e-06	0.0372658	15	84816680	cg06532379	84817087	1	ALPK3	407	READ
ENSG00000136383.6	-2.314	8.51e-10	2.79349e-05	15	84816680	cg06271561	84816622	1	ALPK3	-58	SARC
ENSG00000136383.6	-3.256	1.59e-24	5.21933e-20	15	84816680	cg07251857	84816985	1	ALPK3	305	SARC
ENSG00000136383.6	-2.242	1.41e-17	4.62847e-13	15	84816680	cg06532379	84817087	1	ALPK3	407	SARC
ENSG00000136383.6	-4.178	3.36e-22	1.08017e-17	15	84816680	cg07251857	84816985	1	ALPK3	305	STAD
ENSG00000136383.6	-3.793	3.09e-39	9.93373e-35	15	84816680	cg06532379	84817087	1	ALPK3	407	STAD
ENSG00000136383.6	-0.781	3.19e-07	0.010713	15	84816680	cg07251857	84816985	1	ALPK3	305	THCA
ENSG00000136383.6	-1.141	1.41e-12	4.7352e-08	15	84816680	cg06532379	84817087	1	ALPK3	407	THCA
ENSG00000136383.6	-5.45	2.09e-16	7.01509e-12	15	84816680	cg06271561	84816622	1	ALPK3	-58	UCEC
ENSG00000136383.6	-7.287	6.71e-123	2.25221e-118	15	84816680	cg07251857	84816985	1	ALPK3	305	UCEC
ENSG00000136383.6	-4.869	3.08e-99	1.0338e-94	15	84816680	cg06532379	84817087	1	ALPK3	407	UCEC
ENSG00000136383.6	-6.491	3.17e-14	1.06493e-09	15	84816680	cg07251857	84816985	1	ALPK3	305	UCS
ENSG00000136383.6	-4.483	1.68e-11	5.64379e-07	15	84816680	cg06532379	84817087	1	ALPK3	407	UCS
ENSG00000170209.4	-3.142	1.91e-16	6.3901e-12	11	113387791	cg20667575	113387487	1	ANKK1	-304	BLCA
ENSG00000170209.4	-3.168	7.88e-16	2.63633e-11	11	113387791	cg16405454	113387500	1	ANKK1	-291	BLCA
ENSG00000170209.4	-3.98	1.26e-13	4.21546e-09	11	113387791	cg02682525	113387554	1	ANKK1	-237	BLCA
ENSG00000170209.4	-3.438	9.77e-17	3.26865e-12	11	113387791	cg05815275	113387667	1	ANKK1	-124	BLCA
ENSG00000170209.4	-4.262	6.56e-12	2.19471e-07	11	113387791	cg15946653	113387721	1	ANKK1	-70	BLCA
ENSG00000170209.4	-3.777	2.15e-14	7.19304e-10	11	113387791	cg16158779	113387732	1	ANKK1	-59	BLCA
ENSG00000170209.4	-2.245	2.09e-09	6.9923e-05	11	113387791	cg06976250	113388027	1	ANKK1	236	BLCA
ENSG00000170209.4	-2.668	2.76e-11	9.23386e-07	11	113387791	cg14455319	113388185	1	ANKK1	394	BLCA
ENSG00000170209.4	-2.079	3.23e-08	0.00102737	11	113387791	cg16405454	113387500	1	ANKK1	-291	CESC
ENSG00000170209.4	-2.782	5.5e-08	0.00174939	11	113387791	cg02682525	113387554	1	ANKK1	-237	CESC
ENSG00000170209.4	-2.032	3.71e-08	0.00118004	11	113387791	cg14455319	113388185	1	ANKK1	394	CESC
ENSG00000170209.4	-3.128	1.62e-23	5.42554e-19	11	113387791	cg20667575	113387487	1	ANKK1	-304	HNSC
ENSG00000170209.4	-3.238	1.06e-24	3.55005e-20	11	113387791	cg16405454	113387500	1	ANKK1	-291	HNSC
ENSG00000170209.4	-3.992	1.86e-24	6.22933e-20	11	113387791	cg02682525	113387554	1	ANKK1	-237	HNSC
ENSG00000170209.4	-3.642	8.18e-30	2.73956e-25	11	113387791	cg05815275	113387667	1	ANKK1	-124	HNSC
ENSG00000170209.4	-3.953	4.21e-22	1.40997e-17	11	113387791	cg15946653	113387721	1	ANKK1	-70	HNSC
ENSG00000170209.4	-3.49	7.45e-24	2.49508e-19	11	113387791	cg16158779	113387732	1	ANKK1	-59	HNSC
ENSG00000170209.4	-1.956	2.36e-19	7.90388e-15	11	113387791	cg06976250	113388027	1	ANKK1	236	HNSC
ENSG00000170209.4	-2.729	6.09e-24	2.0396e-19	11	113387791	cg14455319	113388185	1	ANKK1	394	HNSC
ENSG00000170209.4	-6.391	1.87e-10	6.28993e-06	11	113387791	cg20667575	113387487	1	ANKK1	-304	LGG
ENSG00000170209.4	-7.195	5.51e-08	0.00185334	11	113387791	cg16405454	113387500	1	ANKK1	-291	LGG
ENSG00000170209.4	-4.854	3.3e-15	1.10999e-10	11	113387791	cg02682525	113387554	1	ANKK1	-237	LGG
ENSG00000170209.4	-8.686	5.87e-10	1.97443e-05	11	113387791	cg05815275	113387667	1	ANKK1	-124	LGG
ENSG00000170209.4	-5.672	9e-23	3.02724e-18	11	113387791	cg15946653	113387721	1	ANKK1	-70	LGG
ENSG00000170209.4	-6.097	2.19e-21	7.36628e-17	11	113387791	cg16158779	113387732	1	ANKK1	-59	LGG
ENSG00000170209.4	-4.031	4.72e-17	1.58762e-12	11	113387791	cg06976250	113388027	1	ANKK1	236	LGG
ENSG00000170209.4	1.292	1.04e-06	0.0347516	11	113387791	cg06976250	113388027	1	ANKK1	236	LUAD
ENSG00000170209.4	-2.433	4.3e-15	1.44188e-10	11	113387791	cg20667575	113387487	1	ANKK1	-304	LUSC
ENSG00000170209.4	-2.651	1.55e-17	5.19746e-13	11	113387791	cg16405454	113387500	1	ANKK1	-291	LUSC
ENSG00000170209.4	-3.193	1.96e-16	6.57227e-12	11	113387791	cg02682525	113387554	1	ANKK1	-237	LUSC
ENSG00000170209.4	-2.142	8.31e-13	2.78651e-08	11	113387791	cg05815275	113387667	1	ANKK1	-124	LUSC
ENSG00000170209.4	-2.661	3.95e-13	1.32451e-08	11	113387791	cg15946653	113387721	1	ANKK1	-70	LUSC
ENSG00000170209.4	-2.357	1.61e-13	5.39865e-09	11	113387791	cg16158779	113387732	1	ANKK1	-59	LUSC
ENSG00000170209.4	-1.555	7.14e-12	2.39418e-07	11	113387791	cg06976250	113388027	1	ANKK1	236	LUSC
ENSG00000170209.4	-1.995	2.62e-14	8.78538e-10	11	113387791	cg14455319	113388185	1	ANKK1	394	LUSC
ENSG00000170209.4	-3.656	9.28e-11	3.10564e-06	11	113387791	cg20667575	113387487	1	ANKK1	-304	THYM
ENSG00000170209.4	-3.729	1.17e-10	3.91552e-06	11	113387791	cg16405454	113387500	1	ANKK1	-291	THYM
ENSG00000170209.4	-4.74	4.01e-10	1.34199e-05	11	113387791	cg02682525	113387554	1	ANKK1	-237	THYM
ENSG00000170209.4	-3.564	6.01e-10	2.01131e-05	11	113387791	cg05815275	113387667	1	ANKK1	-124	THYM
ENSG00000170209.4	-10.035	2.1e-08	0.000702786	11	113387791	cg15946653	113387721	1	ANKK1	-70	THYM
ENSG00000170209.4	-6.269	1.97e-08	0.00065928	11	113387791	cg16158779	113387732	1	ANKK1	-59	THYM
ENSG00000078061.11	-1.375	1.05e-06	0.0333973	23	47561100	cg11675904	47561003	1	ARAF	-97	CESC
ENSG00000149311.16	-40.956	9.33e-08	0.00313749	11	108222484	cg05033322	108222517	1	ATM	33	ACC
ENSG00000149311.16	12.056	8.65e-07	0.0289394	11	108222484	cg19288979	108222462	1	ATM	-22	BLCA
ENSG00000149311.16	-11.671	8.69e-08	0.00290733	11	108222484	cg10610482	108222484	1	ATM	0	BLCA
ENSG00000149311.16	-3.576	9.6e-11	3.20784e-06	11	108222484	cg27599391	108221678	1	ATM	-806	BRCA
ENSG00000149311.16	-2.205	2.48e-07	0.00828692	11	108222484	cg03569616	108221681	1	ATM	-803	BRCA
ENSG00000149311.16	-2.585	4.38e-15	1.46358e-10	11	108222484	cg23275463	108222144	1	ATM	-340	BRCA
ENSG00000149311.16	-9.72	3.04e-11	1.01582e-06	11	108222484	cg17114932	108222170	1	ATM	-314	BRCA
ENSG00000149311.16	-5.865	9.75e-13	3.25796e-08	11	108222484	cg24568245	108222290	1	ATM	-194	BRCA
ENSG00000149311.16	-2.414	4.15e-07	0.0138672	11	108222484	cg06081482	108222356	1	ATM	-128	BRCA
ENSG00000149311.16	8.283	8.32e-07	0.0278013	11	108222484	cg02105423	108222367	1	ATM	-117	BRCA
ENSG00000149311.16	-13.227	2.25e-18	7.51837e-14	11	108222484	cg10610482	108222484	1	ATM	0	BRCA
ENSG00000149311.16	-6.25	4.44e-16	1.48363e-11	11	108222484	cg12848864	108222490	1	ATM	6	BRCA
ENSG00000149311.16	-2.115	2.97e-11	9.92425e-07	11	108222484	cg03165700	108222492	1	ATM	8	BRCA
ENSG00000149311.16	-5.752	1.3e-06	0.0434395	11	108222484	cg15504467	108222510	1	ATM	26	BRCA
ENSG00000149311.16	-1.106	8.83e-07	0.0295054	11	108222484	cg16693212	108222521	1	ATM	37	BRCA
ENSG00000149311.16	12.23	1.44e-08	0.000481176	11	108222484	cg16788234	108222610	1	ATM	126	BRCA
ENSG00000149311.16	-8.503	3.52e-10	1.17621e-05	11	108222484	cg01756564	108223084	1	ATM	600	BRCA
ENSG00000149311.16	3.417	1.97e-14	6.58276e-10	11	108222484	cg05231509	108223383	1	ATM	899	BRCA
ENSG00000149311.16	-33.202	4.61e-07	0.014663	11	108222484	cg11588932	108222057	1	ATM	-427	CESC
ENSG00000149311.16	-24.503	7.81e-08	0.00248413	11	108222484	cg22678707	108222174	1	ATM	-310	CESC
ENSG00000149311.16	-9.239	8.18e-07	0.0260181	11	108222484	cg10976287	108222381	1	ATM	-103	CESC
ENSG00000149311.16	-10.801	7.33e-08	0.00233145	11	108222484	cg10610482	108222484	1	ATM	0	CESC
ENSG00000149311.16	-34.538	4.69e-07	0.0149175	11	108222484	cg20342375	108222595	1	ATM	111	CESC
ENSG00000149311.16	-66.271	5.71e-10	1.81618e-05	11	108222484	cg18457775	108222952	1	ATM	468	CESC
ENSG00000149311.16	-58.507	1.28e-09	4.0713e-05	11	108222484	cg04709886	108223026	1	ATM	542	CESC
ENSG00000149311.16	-12.374	2e-07	0.0063614	11	108222484	cg01756564	108223084	1	ATM	600	CESC
ENSG00000149311.16	-5.72	1.22e-07	0.0040859	11	108222484	cg27599391	108221678	1	ATM	-806	HNSC
ENSG00000149311.16	-19.988	4.21e-09	0.000140997	11	108222484	cg17114932	108222170	1	ATM	-314	HNSC
ENSG00000149311.16	-9.544	4.21e-09	0.000140997	11	108222484	cg06081482	108222356	1	ATM	-128	HNSC
ENSG00000149311.16	-10.033	1.97e-11	6.59773e-07	11	108222484	cg12848864	108222490	1	ATM	6	HNSC
ENSG00000149311.16	-27.409	5.28e-07	0.0176832	11	108222484	cg20342375	108222595	1	ATM	111	HNSC
ENSG00000149311.16	-36.692	3.44e-07	0.0115209	11	108222484	cg25400013	108222711	1	ATM	227	HNSC
ENSG00000149311.16	-16.982	1.35e-09	4.52128e-05	11	108222484	cg01756564	108223084	1	ATM	600	HNSC
ENSG00000149311.16	-70.485	3.57e-07	0.0120066	11	108222484	cg06750635	108222691	1	ATM	207	KIRC
ENSG00000149311.16	-9.771	1.33e-06	0.0444898	11	108222484	cg17114932	108222170	1	ATM	-314	LIHC
ENSG00000149311.16	-3.44	1.33e-06	0.0444898	11	108222484	cg24568245	108222290	1	ATM	-194	LIHC
ENSG00000149311.16	-3.122	6.94e-08	0.0023215	11	108222484	cg06081482	108222356	1	ATM	-128	LIHC
ENSG00000149311.16	-15.609	2.29e-07	0.00766028	11	108222484	cg15504467	108222510	1	ATM	26	LIHC
ENSG00000149311.16	16.037	9.58e-12	3.21237e-07	11	108222484	cg15370815	108222607	1	ATM	123	LUSC
ENSG00000149311.16	-3.098	4.86e-07	0.0161226	11	108222484	cg01991180	108221548	1	ATM	-936	PAAD
ENSG00000149311.16	-7.125	3.35e-09	0.000111133	11	108222484	cg27453365	108221588	1	ATM	-896	PAAD
ENSG00000149311.16	-13.296	4.93e-08	0.00163548	11	108222484	cg17420659	108221669	1	ATM	-815	PAAD
ENSG00000149311.16	-7.27	4.87e-09	0.000161557	11	108222484	cg12106634	108221672	1	ATM	-812	PAAD
ENSG00000149311.16	-27.612	2.99e-10	9.97464e-06	11	108222484	cg17420659	108221669	1	ATM	-815	PCPG
ENSG00000149311.16	-33.256	1.53e-09	5.10408e-05	11	108222484	cg12106634	108221672	1	ATM	-812	PCPG
ENSG00000149311.16	-11.591	1.32e-08	0.000440352	11	108222484	cg27599391	108221678	1	ATM	-806	PCPG
ENSG00000149311.16	-18.106	3.81e-13	1.27102e-08	11	108222484	cg03569616	108221681	1	ATM	-803	PCPG
ENSG00000149311.16	-35.833	7.33e-09	0.000244529	11	108222484	cg09808176	108221685	1	ATM	-799	PCPG
ENSG00000149311.16	-18.506	1.79e-07	0.00597144	11	108222484	cg18042593	108221700	1	ATM	-784	PCPG
ENSG00000149311.16	-43.318	1.03e-10	3.43608e-06	11	108222484	cg25918541	108221725	1	ATM	-759	PCPG
ENSG00000149311.16	-38.226	3.39e-12	1.1309e-07	11	108222484	cg17114932	108222170	1	ATM	-314	PCPG
ENSG00000149311.16	-32.074	4.59e-07	0.0153122	11	108222484	cg22678707	108222174	1	ATM	-310	PCPG
ENSG00000149311.16	-13.196	1.72e-09	5.73792e-05	11	108222484	cg24568245	108222290	1	ATM	-194	PCPG
ENSG00000149311.16	-16.691	1.09e-11	3.63624e-07	11	108222484	cg06081482	108222356	1	ATM	-128	PCPG
ENSG00000149311.16	-24.736	5.31e-13	1.77142e-08	11	108222484	cg10976287	108222381	1	ATM	-103	PCPG
ENSG00000149311.16	-26.628	1.86e-11	6.20496e-07	11	108222484	cg10610482	108222484	1	ATM	0	PCPG
ENSG00000149311.16	-14.422	1.5e-07	0.005004	11	108222484	cg03165700	108222492	1	ATM	8	PCPG
ENSG00000149311.16	-38.383	6.61e-11	2.2051e-06	11	108222484	cg15504467	108222510	1	ATM	26	PCPG
ENSG00000149311.16	-65.631	1.02e-06	0.0340272	11	108222484	cg18457775	108222952	1	ATM	468	PCPG
ENSG00000149311.16	-1.783	2.55e-10	8.55193e-06	11	108222484	cg12019961	108222090	1	ATM	-394	PRAD
ENSG00000149311.16	17.832	2.47e-09	8.28364e-05	11	108222484	cg25740661	108222242	1	ATM	-242	PRAD
ENSG00000149311.16	-13.335	7.67e-08	0.00257229	11	108222484	cg05033322	108222517	1	ATM	33	PRAD
ENSG00000149311.16	-4.125	6.13e-12	2.01223e-07	11	108222484	cg27599391	108221678	1	ATM	-806	SARC
ENSG00000149311.16	-3.852	9.87e-10	3.23993e-05	11	108222484	cg03569616	108221681	1	ATM	-803	SARC
ENSG00000149311.16	-8.574	2.73e-08	0.00089615	11	108222484	cg09808176	108221685	1	ATM	-799	SARC
ENSG00000149311.16	-5.19	3.67e-08	0.00120471	11	108222484	cg18042593	108221700	1	ATM	-784	SARC
ENSG00000149311.16	-28.569	2.45e-08	0.000804237	11	108222484	cg05637308	108221976	1	ATM	-508	SARC
ENSG00000149311.16	-21.843	2.33e-10	7.64846e-06	11	108222484	cg01800843	108221979	1	ATM	-505	SARC
ENSG00000149311.16	-28.016	3.77e-10	1.23754e-05	11	108222484	cg23389069	108221986	1	ATM	-498	SARC
ENSG00000149311.16	-25.524	8.59e-09	0.000281975	11	108222484	cg11588932	108222057	1	ATM	-427	SARC
ENSG00000149311.16	-11.643	1.08e-11	3.54521e-07	11	108222484	cg17114932	108222170	1	ATM	-314	SARC
ENSG00000149311.16	-5.853	9.46e-12	3.10534e-07	11	108222484	cg24568245	108222290	1	ATM	-194	SARC
ENSG00000149311.16	-5.241	1.55e-12	5.08803e-08	11	108222484	cg06081482	108222356	1	ATM	-128	SARC
ENSG00000149311.16	-7.011	7.55e-11	2.47836e-06	11	108222484	cg10976287	108222381	1	ATM	-103	SARC
ENSG00000149311.16	-13.178	2.56e-14	8.40346e-10	11	108222484	cg10610482	108222484	1	ATM	0	SARC
ENSG00000149311.16	-6.32	1e-09	3.2826e-05	11	108222484	cg12848864	108222490	1	ATM	6	SARC
ENSG00000149311.16	-37.386	2.13e-08	0.000699194	11	108222484	cg22837512	108222658	1	ATM	174	SARC
ENSG00000149311.16	-61.165	5.42e-09	0.000177917	11	108222484	cg25400013	108222711	1	ATM	227	SARC
ENSG00000149311.16	-66.966	1.18e-09	3.87347e-05	11	108222484	cg18457775	108222952	1	ATM	468	SARC
ENSG00000149311.16	-55.724	2.58e-11	8.46911e-07	11	108222484	cg04709886	108223026	1	ATM	542	SARC
ENSG00000149311.16	-16.417	3.25e-13	1.06684e-08	11	108222484	cg01756564	108223084	1	ATM	600	SARC
ENSG00000149311.16	-37.199	7.68e-10	2.52104e-05	11	108222484	cg22477592	108223193	1	ATM	709	SARC
ENSG00000149311.16	-6.952	2.57e-08	0.000826204	11	108222484	cg06081482	108222356	1	ATM	-128	STAD
ENSG00000149311.16	-11.803	1.1e-08	0.000353628	11	108222484	cg10976287	108222381	1	ATM	-103	STAD
ENSG00000149311.16	-33.571	1.38e-06	0.0443642	11	108222484	cg22837512	108222658	1	ATM	174	STAD
ENSG00000149311.16	-43.275	2.59e-07	0.00832633	11	108222484	cg24030675	108222674	1	ATM	190	STAD
ENSG00000149311.16	-48.307	1.23e-06	0.039542	11	108222484	cg18457775	108222952	1	ATM	468	STAD
ENSG00000149311.16	-58.683	3.24e-12	1.0416e-07	11	108222484	cg04709886	108223026	1	ATM	542	STAD
ENSG00000149311.16	-33.356	4.2e-08	0.00135022	11	108222484	cg22477592	108223193	1	ATM	709	STAD
ENSG00000149311.16	-10.403	2e-07	0.0067188	11	108222484	cg27599391	108221678	1	ATM	-806	UCS
ENSG00000175054.13	-6.266	1.74e-07	0.00581421	3	142578826	cg15291273	142578928	-1	ATR	-102	BRCA
ENSG00000175054.13	3.323	3.16e-08	0.00105591	3	142578826	cg00911981	142578981	-1	ATR	-155	BRCA
ENSG00000175054.13	-1.941	1.8e-08	0.000602838	3	142578826	cg09169923	142577828	-1	ATR	998	HNSC
ENSG00000175054.13	16.271	6.55e-07	0.0219366	3	142578826	cg11458642	142578452	-1	ATR	374	HNSC
ENSG00000175054.13	6.013	2.38e-07	0.00797086	3	142578826	cg00911981	142578981	-1	ATR	-155	HNSC
ENSG00000175054.13	-11.259	4.42e-07	0.014803	3	142578826	cg20032934	142579086	-1	ATR	-260	HNSC
ENSG00000175054.13	6.543	3.73e-09	0.000125074	3	142578826	cg15135999	142578381	-1	ATR	445	LUSC
ENSG00000175054.13	22.126	1.43e-09	4.79508e-05	3	142578826	cg11458642	142578452	-1	ATR	374	LUSC
ENSG00000175054.13	9.926	4.15e-07	0.0139158	3	142578826	cg16031872	142578798	-1	ATR	28	LUSC
ENSG00000175054.13	24.45	5.52e-11	1.85097e-06	3	142578826	cg24856922	142579005	-1	ATR	-179	LUSC
ENSG00000175054.13	-17.585	1.19e-08	0.000399031	3	142578826	cg20032934	142579086	-1	ATR	-260	LUSC
ENSG00000175054.13	-22.453	1.45e-08	0.00048372	3	142578826	cg20032934	142579086	-1	ATR	-260	PCPG
ENSG00000175054.13	-6.394	4.7e-08	0.00157624	3	142578826	cg23828851	142578000	-1	ATR	826	PRAD
ENSG00000175054.13	-7.373	1.54e-07	0.0050552	3	142578826	cg20032934	142579086	-1	ATR	-260	SARC
ENSG00000175054.13	-20.637	1.06e-12	3.40769e-08	3	142578826	cg00969988	142578904	-1	ATR	-78	STAD
ENSG00000175054.13	-17.341	5.36e-10	1.72313e-05	3	142578826	cg20032934	142579086	-1	ATR	-260	STAD
ENSG00000087586.16	-14.452	1.38e-06	0.0461803	20	56392337	cg16417909	56392108	-1	AURKA	229	COAD
ENSG00000087586.16	-51.183	3.09e-07	0.0103404	20	56392337	cg13943985	56392661	-1	AURKA	-324	COAD
ENSG00000087586.16	25.911	1.35e-08	0.000453128	20	56392337	cg01596892	56392356	-1	AURKA	-19	UCEC
ENSG00000087586.16	8.51	1.18e-06	0.0396067	20	56392337	cg27590859	56392551	-1	AURKA	-214	UCEC
ENSG00000178999.11	-7.456	8.1e-07	0.0271512	17	8210600	cg05617798	8210395	-1	AURKB	205	KIRP
ENSG00000178999.11	-6.431	4.64e-07	0.0155533	17	8210600	cg11009596	8210439	-1	AURKB	161	KIRP
ENSG00000178999.11	-10.718	6.46e-08	0.00216093	17	8210600	cg05811247	8210158	-1	AURKB	442	LIHC
ENSG00000178999.11	-3.769	2.35e-09	7.86098e-05	17	8210600	cg11009596	8210439	-1	AURKB	161	LIHC
ENSG00000178999.11	-15.501	1.78e-08	0.00059687	17	8210600	cg05617798	8210395	-1	AURKB	205	LUSC
ENSG00000178999.11	-21.323	7.19e-08	0.00241131	17	8210600	cg05617798	8210395	-1	AURKB	205	PRAD
ENSG00000178999.11	-21.534	6.26e-10	2.09942e-05	17	8210600	cg11009596	8210439	-1	AURKB	161	PRAD
ENSG00000178999.11	-8.361	1.42e-07	0.00476879	17	8210600	cg05617798	8210395	-1	AURKB	205	THCA
ENSG00000178999.11	-4.868	4.76e-07	0.0159855	17	8210600	cg11009596	8210439	-1	AURKB	161	THCA
ENSG00000178999.11	-27.745	2.4e-07	0.00805992	17	8210600	cg21724796	8210585	-1	AURKB	15	THCA
ENSG00000178999.11	-53.324	8.09e-12	2.71686e-07	17	8210600	cg13678641	8210590	-1	AURKB	10	THCA
ENSG00000105146.11	-1.78	7.45e-10	2.49247e-05	19	57230802	cg25802888	57230743	1	AURKC	-59	BLCA
ENSG00000105146.11	-1.415	1.12e-08	0.000374707	19	57230802	cg19568003	57230848	1	AURKC	46	BLCA
ENSG00000105146.11	-2.314	1.99e-18	6.65774e-14	19	57230802	cg18644286	57230886	1	AURKC	84	BLCA
ENSG00000105146.11	-2.519	1.15e-21	3.84744e-17	19	57230802	cg26332114	57230891	1	AURKC	89	BLCA
ENSG00000105146.11	-1.184	5.12e-09	0.000171295	19	57230802	cg19603903	57230976	1	AURKC	174	BLCA
ENSG00000105146.11	-1.934	1.19e-13	3.98126e-09	19	57230802	cg23371413	57231025	1	AURKC	223	BLCA
ENSG00000105146.11	-2.642	3.61e-22	1.20776e-17	19	57230802	cg06643849	57231052	1	AURKC	250	BLCA
ENSG00000105146.11	-2.483	1.29e-21	4.31582e-17	19	57230802	cg25432232	57231054	1	AURKC	252	BLCA
ENSG00000105146.11	-2.92	5.16e-27	1.72633e-22	19	57230802	cg22711741	57231075	1	AURKC	273	BLCA
ENSG00000105146.11	-1.436	5.12e-09	0.000171085	19	57230802	cg15128510	57230619	1	AURKC	-183	BRCA
ENSG00000105146.11	-2.4	6.03e-25	2.01492e-20	19	57230802	cg25802888	57230743	1	AURKC	-59	BRCA
ENSG00000105146.11	-2.491	9.23e-26	3.0842e-21	19	57230802	cg19568003	57230848	1	AURKC	46	BRCA
ENSG00000105146.11	-3.405	2.43e-40	8.11984e-36	19	57230802	cg18644286	57230886	1	AURKC	84	BRCA
ENSG00000105146.11	-3.269	8e-46	2.6732e-41	19	57230802	cg26332114	57230891	1	AURKC	89	BRCA
ENSG00000105146.11	-1.382	1.55e-18	5.17933e-14	19	57230802	cg19603903	57230976	1	AURKC	174	BRCA
ENSG00000105146.11	-2.892	8.81e-38	2.94386e-33	19	57230802	cg23371413	57231025	1	AURKC	223	BRCA
ENSG00000105146.11	-3.381	9.05e-51	3.02406e-46	19	57230802	cg06643849	57231052	1	AURKC	250	BRCA
ENSG00000105146.11	-3.156	6.4e-53	2.13856e-48	19	57230802	cg25432232	57231054	1	AURKC	252	BRCA
ENSG00000105146.11	-3.375	1.63e-44	5.44664e-40	19	57230802	cg22711741	57231075	1	AURKC	273	BRCA
ENSG00000105146.11	-3.529	8.67e-11	2.90367e-06	19	57230802	cg15128510	57230619	1	AURKC	-183	HNSC
ENSG00000105146.11	-2.452	2.56e-11	8.5737e-07	19	57230802	cg18644286	57230886	1	AURKC	84	HNSC
ENSG00000105146.11	-2.592	3.41e-14	1.14204e-09	19	57230802	cg26332114	57230891	1	AURKC	89	HNSC
ENSG00000105146.11	-1.223	7.79e-08	0.00260895	19	57230802	cg19603903	57230976	1	AURKC	174	HNSC
ENSG00000105146.11	-1.693	1.14e-09	3.81797e-05	19	57230802	cg23371413	57231025	1	AURKC	223	HNSC
ENSG00000105146.11	-3.123	2e-18	6.6982e-14	19	57230802	cg06643849	57231052	1	AURKC	250	HNSC
ENSG00000105146.11	-2.443	5.38e-15	1.80182e-10	19	57230802	cg25432232	57231054	1	AURKC	252	HNSC
ENSG00000105146.11	-2.645	9.18e-12	3.07447e-07	19	57230802	cg22711741	57231075	1	AURKC	273	HNSC
ENSG00000105146.11	-3.717	6.21e-11	2.0878e-06	19	57230802	cg19568003	57230848	1	AURKC	46	KICH
ENSG00000105146.11	-3.615	3.66e-13	1.23049e-08	19	57230802	cg18644286	57230886	1	AURKC	84	KICH
ENSG00000105146.11	-3.501	9.24e-12	3.10649e-07	19	57230802	cg26332114	57230891	1	AURKC	89	KICH
ENSG00000105146.11	-3.224	8.35e-12	2.80727e-07	19	57230802	cg06643849	57231052	1	AURKC	250	KICH
ENSG00000105146.11	-3.458	2.69e-13	9.04378e-09	19	57230802	cg25432232	57231054	1	AURKC	252	KICH
ENSG00000105146.11	-3.528	1.75e-12	5.8835e-08	19	57230802	cg22711741	57231075	1	AURKC	273	KICH
ENSG00000105146.11	-1.928	5.48e-08	0.0018369	19	57230802	cg25802888	57230743	1	AURKC	-59	KIRP
ENSG00000105146.11	-2.089	1.7e-09	5.6984e-05	19	57230802	cg19568003	57230848	1	AURKC	46	KIRP
ENSG00000105146.11	-2.354	9.54e-11	3.19781e-06	19	57230802	cg18644286	57230886	1	AURKC	84	KIRP
ENSG00000105146.11	-1.555	1.11e-07	0.00372072	19	57230802	cg26332114	57230891	1	AURKC	89	KIRP
ENSG00000105146.11	-1.329	1.47e-07	0.00492744	19	57230802	cg23371413	57231025	1	AURKC	223	KIRP
ENSG00000105146.11	-2.019	2.04e-12	6.83808e-08	19	57230802	cg06643849	57231052	1	AURKC	250	KIRP
ENSG00000105146.11	-1.868	4.12e-12	1.38102e-07	19	57230802	cg25432232	57231054	1	AURKC	252	KIRP
ENSG00000105146.11	-1.79	1.29e-09	4.32408e-05	19	57230802	cg22711741	57231075	1	AURKC	273	KIRP
ENSG00000105146.11	-5.73	4.87e-18	1.63807e-13	19	57230802	cg15128510	57230619	1	AURKC	-183	LGG
ENSG00000105146.11	-3.591	2.81e-38	9.45172e-34	19	57230802	cg25802888	57230743	1	AURKC	-59	LGG
ENSG00000105146.11	-3.228	7.6e-36	2.55634e-31	19	57230802	cg19568003	57230848	1	AURKC	46	LGG
ENSG00000105146.11	-3.496	3.91e-42	1.31517e-37	19	57230802	cg18644286	57230886	1	AURKC	84	LGG
ENSG00000105146.11	-3.03	2.75e-42	9.2499e-38	19	57230802	cg26332114	57230891	1	AURKC	89	LGG
ENSG00000105146.11	-1.609	2.69e-25	9.04808e-21	19	57230802	cg19603903	57230976	1	AURKC	174	LGG
ENSG00000105146.11	-2.505	9.11e-35	3.06424e-30	19	57230802	cg23371413	57231025	1	AURKC	223	LGG
ENSG00000105146.11	-3.174	5.07e-43	1.70535e-38	19	57230802	cg06643849	57231052	1	AURKC	250	LGG
ENSG00000105146.11	-2.886	2.69e-41	9.04808e-37	19	57230802	cg25432232	57231054	1	AURKC	252	LGG
ENSG00000105146.11	-3.134	5.43e-44	1.82643e-39	19	57230802	cg22711741	57231075	1	AURKC	273	LGG
ENSG00000105146.11	-3.333	8.33e-09	0.000278347	19	57230802	cg15128510	57230619	1	AURKC	-183	LUAD
ENSG00000105146.11	-2.498	7.71e-11	2.5763e-06	19	57230802	cg25802888	57230743	1	AURKC	-59	LUAD
ENSG00000105146.11	-2.45	3.99e-11	1.33326e-06	19	57230802	cg18644286	57230886	1	AURKC	84	LUAD
ENSG00000105146.11	-2.976	5.85e-15	1.95478e-10	19	57230802	cg26332114	57230891	1	AURKC	89	LUAD
ENSG00000105146.11	-1.318	1.09e-07	0.00364224	19	57230802	cg19603903	57230976	1	AURKC	174	LUAD
ENSG00000105146.11	-2.241	2.17e-12	7.25106e-08	19	57230802	cg23371413	57231025	1	AURKC	223	LUAD
ENSG00000105146.11	-2.975	1.44e-16	4.81176e-12	19	57230802	cg06643849	57231052	1	AURKC	250	LUAD
ENSG00000105146.11	-2.819	9.38e-19	3.13433e-14	19	57230802	cg25432232	57231054	1	AURKC	252	LUAD
ENSG00000105146.11	-2.727	7.18e-15	2.3992e-10	19	57230802	cg22711741	57231075	1	AURKC	273	LUAD
ENSG00000105146.11	-1.998	1.38e-08	0.000462742	19	57230802	cg06643849	57231052	1	AURKC	250	LUSC
ENSG00000105146.11	-1.761	1.99e-08	0.000667287	19	57230802	cg25432232	57231054	1	AURKC	252	LUSC
ENSG00000105146.11	-3.376	2.95e-08	0.000991908	19	57230802	cg19568003	57230848	1	AURKC	46	MESO
ENSG00000105146.11	-3.038	1.54e-09	5.1781e-05	19	57230802	cg06643849	57231052	1	AURKC	250	MESO
ENSG00000105146.11	-2.971	4.24e-09	0.000142566	19	57230802	cg25432232	57231054	1	AURKC	252	MESO
ENSG00000105146.11	-2.736	2.9e-07	0.0096744	19	57230802	cg15128510	57230619	1	AURKC	-183	PCPG
ENSG00000105146.11	-2.419	6.82e-08	0.00227515	19	57230802	cg25802888	57230743	1	AURKC	-59	PCPG
ENSG00000105146.11	-2.373	1.52e-10	5.07072e-06	19	57230802	cg19568003	57230848	1	AURKC	46	PCPG
ENSG00000105146.11	-2.094	6.39e-10	2.1317e-05	19	57230802	cg18644286	57230886	1	AURKC	84	PCPG
ENSG00000105146.11	-1.787	6.45e-09	0.000215172	19	57230802	cg06643849	57231052	1	AURKC	250	PCPG
ENSG00000105146.11	-1.716	2.5e-09	8.34e-05	19	57230802	cg25432232	57231054	1	AURKC	252	PCPG
[truncated: 11,548 more rows]

## Sheet: S5
Table S5: Significant survival associated kinase genes based on high and low expression groups at p <0.05
[truncated: 2,375 more rows]

[truncated: 1 more sheets: S6]
